# Supplementary material for: The Impact of Mismatch Repair Status on Prognosis of Patients With Gastric Cancer: A Multicenter Analysis
Source: Front Oncol. 2021 Nov 25;11:712760. doi: 10.3389/fonc.2021.712760 (PMC8655239; doi:10.3389/fonc.2021.712760)
Supplement: Supplementary file 1 [file DataSheet_1.xlsx]

## Sheet: Sheet1
Patient number	MMR status	Center	No.admission	Name	Sex	Age	Family history	Time of diagnosis	Tumor site	T stage	N stage	M stage	TNM stage	Adjuvant chemotherapy	Surgery	Date of surgery	Tumor size (cm)	Number of resected lymph nodes	Number of positive lymph nodes	neurovascular invasion	Margin	Differentiation	MLH1	msh2	msh6	pms2	MSS	EBER	Lauren	HER2-IHC	HER2-IHC	HER2 FISH（0-Negative；1-positive；2-NA）	TMB (Mut/MB）	Adjuvant chemotherapy	Relapse	Date of relapse	First line chemo	Date of first line chemo	Regimen for first line chemo	cycles of first line chemo	resposne of first line chemo（1-PR；2-SD；3-PD；4-NA；5-CR）	Date of progression after first-line chemo	Date of second line chemo	regimen of second line chemo	cycles of second line chemo	response of second line chemo（1-PR；2-SD；3-PD；4-NA；5-CR）	date of progression after second line chemo	Date of third line chemo	regimen of third line chemo
815	pMMR	4	438230	郑俊杰	Male	18	No	2019-07-23	Body	T4	N3	M1	IV		Palliative surgery	2020-05-09	3.5	25	12	Both	Negative	Median-Low	1	1	1	1	NA	Negative	Mixed	3+	Positive	2		Adjuvant chemotherapy
646	pMMR	4	362601	吴颖欣	Female	23	No	2017-07-04	Fundus	Tx	Nx	M1	IV		99							Low	1	1	1	1		Negative	Mixed	0	Negative				No	2017-07-19
396	pMMR	4	410968	黄雪莹	Female	24	No	2018-11-21	Body	T3	N1	M0	IIB		Radical surgery	2018-11-05	2.5	46	2	Both	Negative	Median-Low	1	1	1	1	NA	Negative	Mixed	99	Negative	0		Adjuvant chemotherapy	No	2020-09-30
634	pMMR	4	409539	林志彬	Male	24	Yes	2018-11-13	Angle	T4	N3	M0	IIIC		Radical surgery	2018-11-16	4.5	46	18	Both	Negative	Low	1	1	1	1	NA	Negative	Mixed	0	Negative	2		Adjuvant chemotherapy	No	2020-09-30	0
693	pMMR	4	471747	朱柳君	Female	25	Yes	2020-06-05	Antrum	Tx	Nx	M1	IV		No							Low	1	1	1	1	NA	NA	Diffuse	3+	Positive	2		No			1	2020-06-28	Herceptin+xelox		NONCRNONPD	2020-09-30
643	pMMR	4	00M2233125	陈春媚	Female	26	Yes	2019-05-22	Antrum	Tx	Nx	M1	IV		99					NA		Low	1	1	1	1	NA	NA	Diffuse	1+	Negative	2
662	pMMR	4	00M2447657	王凯丰	Male	26	No	2020-05-08	Body	Tx	Nx	M1	IV		No							Low	1	1	1	1	NA	NA	Diffuse	1+	Negative	2		No			1	2020-05-29	BGB+XELOX	1	3	2020-06-20
723	pMMR	4	467380	黄小翠	Male	26	No	2020-04-01	Body	T4	N2	M1	IV		Palliative surgery	2020-05-18	3.5	12	5	Both	Negative	Low	1	1	1	1	NA	Negative	Diffuse	0	Negative	2		No
855	pMMR	4	425278	卢庆华	Male	26	No	2019-01-09	Antrum	Tx	Nx	M1	IV		No					NA		Low	1	1	1	1		Positive	Diffuse	0	Negative	2					0
658	pMMR	4	00M2203952	杨晓欢	Female	28	NA	2019-04-26	Body	Tx	Nx	M1	IV		No					NA		Low	1	1	1	1	NA	NA	Diffuse	0	Negative	2
775	pMMR	4	00M2284649	姬雪华	Female	28	Yes	2019-07-21	Lesser curvature	Tx	Nx	M1	IV		No							Low	1	1	1	1	NA	NA	Diffuse	3+	Positive	2		No			1	2019-08-13	SOX+Herceptin	8	1	2020-03-04
649	pMMR	4	411144	陈迪	Male	28	Yes	2018-11-26	Body	Tx	Nx	M1	IV		No							Low						NA	NA	2+	NA	2					1	2017-06-07	1	6	2	2018-05-15
229	pMMR	4	429174	李绪唐	Male	28	No	2019-04-19	Angle	T1	N0	M0	IA		Radical surgery	2019-05-30		20	0	Negative	Negative	NA	1	1	1	1	NA	Negative	NA	2+	NA	2		No	No	2020-09-14
769	pMMR	4	00M1854098	李瑾	Female	29	Yes	2017-06-05	Cardiac	T4	N1	M1	IV		Radical surgery	2017-06-05		3	2	Both		Median-Low	1	1	1	1	NA	NA	NA	1+	Negative	2		No		2017-12-28	1	2017-07-15	XELOX	4	2	2017-12-28
765	pMMR	4	481273	钟锦连	Female	29	No	2019-12-31	Body	T3	N1	M1	IV		Palliative surgery	2020-01-08						Low	1	1	1	1	NA	NA	Diffuse	0	Negative	2		No			1	2020-02-26	sox	4	2	2020-07-07
828	pMMR	4	431814	张协欣	Female	29	No	2019-05-30	Lesser curvature	T3	N3	M1	IV		Palliative surgery	2019-06-11	3.3	33	18	Both	Negative	Median-Low	1	1	1	1	NA	NA	Mixed	0	Negative	2		No			1	2019-06-12		18	2	2020-07-08
214	pMMR	4	430835	陈美浪	Female	29	No	2019-05-17	Angle	T1	N0	M0	IA		Radical surgery	2019-06-11		46	0	Negative	Negative	Low	1	1	1	1	NA	Negative	Diffuse	0	Negative	2		No	No	2020-01-02
821	pMMR	4	00M2142772	刘誉军	Male	29	No	2018-12-12	Fundus	T3	N3	M1	IV		Palliative surgery	2019-08-15		22	15	Both	Negative	Low	1	1	1	1	MSS	Negative	Diffuse	0	Negative	2		Adjuvant chemotherapy		2019-12-24	1	2018-12-29	FLOT+PD-1	6	2	2019-12-24
234	pMMR	4	416680	何海龙	Male	29	Yes	2019-01-08	Angle	T1	N0	M0	IA		Radical surgery	2019-01-25	1.5	31	0	Negative	Negative	Median	1	1	1	1	NA	Negative	Intestinal	99	NA	2		No	No	2020-09-09
609	pMMR	4	401423	陈孝伦	Male	29	No	2018-08-17	Cardiac	T4	N3	M0	IIIC		Radical surgery	2019-01-17		38	8	Both	Negative	Median-Low	1	1	1	1	NA	Negative	Diffuse	2+	Negative	0		No	No	2019-11-25
748	pMMR	4	435972	余小燕	Female	30	NA	2019-07-08	Fundus	Tx	Nx	M1	IV		No					NA		NA	1	1	1	1		NA	Intestinal	3+	Positive	2
807	pMMR	4	442674	李容	Female	30	No	2019-08-15	Fundus	T3	N3	M1	IV		Palliative surgery	2019-09-16	11	44	18	Both	Negative	Low	1	1	1	1	MSS	Negative	Diffuse	2+	Negative	0		No			1	2019-11-06	BGB-A317/placebo	5	2	2020-03-10
825	pMMR	4	00M2268883	吴美云	Female	30	No	2019-06-25	Fundus	Tx	Nx	M1	IV		No							Low	1	1	1	1	NA	NA	Diffuse	99	NA	2		No			2
840	pMMR	4	00M2204938	毛飞飞	Female	30	Yes	2019-04-25	Body	Tx	Nx	M1	IV		No					NA		Low	1	1	1	1	NA	NA	Diffuse	0	Negative	2		No		2019-10-15	1	2019-04-29	BGB-A317/placebo	8	1	2019-10-15
665	pMMR	4	00M2094178	梁丽菊	Female	30	No	2018-09-27	Antrum	Tx	Nx	M1	IV		No							Low						Negative	Diffuse	3+	Positive	2
204	pMMR	4	474959	卢花	Female	30	No	2020-07-21	Angle	T1	N0	M0	IA		Radical surgery	2020-08-05	4	50	0	Negative	Negative	Median	1	1	1	1	NA	Negative	Intestinal	0	Negative	2		No	No	2020-09-01
797	pMMR	4	00M2271897	文伟	Male	30	No	2019-06-10	Body	Tx	Nx	M1	IV		No							Low	1	1	1	1	NA	NA	Diffuse	3+	Positive	2		No
415	pMMR	4	411814	陈永健	Male	30	No	2018-12-06	Whole stomach	T3	N2	M0	IIIA		Palliative surgery	2018-12-12	1	4	4	Negative	Negative	Low	1	1	1	1	NA	Negative	Diffuse	0	Negative	2		Adjuvant chemotherapy	No	2019-02-21
738	pMMR	4	316992	石信亮	Male	30	No	2016-01-14	Greater curvature	Tx	Nx	M1	IV		No					NA		Low	1	1	1	1	NA	NA	Diffuse	0	Negative	2		No		2016-04-26	1	2016-02-05	S1+paclitaxel	4	3	2016-04-26
190	dMMR	Guangzhou	410753	刘于静	Female	31	Yes	2018-09-28	Antrum	Tx	Nx	M1	IV		No					NA		Low	1	1	1	1	MSI-H	NA	Diffuse	0	Negative	2		NA	Yes	2018-09-18	1	2017-07-29	5SOX	5	1	2018-09-18
865	pMMR	4	00M2048684	林海燕	Female	31	Yes	2018-07-15	Antrum	Tx	Nx	M1	IV		No					NA		Low	1	1	1	1		Negative	NA	3+	Positive	2
208	pMMR	4	476448	李江路	Male	31	No	2020-07-27	Body	T1	N0	M0	IA		Radical surgery	2020-08-10	3.2	40	0	Negative	Negative	Low	1	1	1	1	NA	Positive	Mixed	2+	Negative	0		No	No	2020-09-24
453	pMMR	4	429259	廖冬勤	Male	31	No	2019-05-10	Body	T4	N2	M0	IIIA		Radical surgery	2019-05-22	4	25	6	Both	Negative	Low	1	1	1	1	NA	Positive	Diffuse	0	Negative	2		Adjuvant chemotherapy	No	2020-09-21
851	pMMR	4	418258	郑思涛	Male	31	No	2019-01-25	Pylorus	T3	N3	M1	IV		Palliative surgery	2019-02-13		36	34	Vessel Invasion	Positive	Low	1	1	1	1	NA	Negative	Diffuse	0	Negative	2		No			1	2019-03-18	SOX	6	2	2020-09-02
435	pMMR	4	448656	蔡文笋	Female	32	No	2019-10-16	Body	T3	N2	M0	IIIA		Radical surgery	2020-01-10	4.5	31	6	Nerve Invasion	Negative	Low	1	1	1	1	NA	Negative	Intestinal	0	Negative	2		Adjuvant chemotherapy	No	2020-07-22
744	pMMR	4	00M2345616	李米芬	Female	32	No	2019-11-04	Antrum	Tx	Nx	M1	IV		No							Low	1	1	1	1	NA	NA	Diffuse	1+	Negative	2		No
2	dMMR	Haerbin	659511	范丹婷	Female	32	No	2016-10-14	Antrum	T3	N2	M1	IV	0	Radical surgery	2016-10-19	5*4*0.5	30	4	Both	Negative	Low	0	0	0	1	NA	NA	Intestinal	2+	NA			Adjuvant chemotherapy	Yes	2017-12-29	1	2018-03-09	xeloda	2	3	2018-04-10	2018-05-11	Taxol+capacitabine+apatinib	7	2	2018-12-21	2019-01-30	KN035
735	pMMR	4	458882	莫攻其	Male	32	No	2020-01-02	Body	T3	N3	M0	IV		Palliative surgery	2020-05-08	6	32	9	Both	Negative	Low	1	1	1	1	MSS	NA	Diffuse	1+	Negative	2		Adjuvant chemotherapy
152	dMMR	Guangzhou	476659	李春辉	Male	32	Yes	2020-07-17	Antrum	T1	N0	M0	IA		Radical surgery	2020-08-17	3.4*2.2	60	0	Negative	Negative	Median-Low	0	1	1	0	NA	Negative	Intestinal	2+	Negative	0		No	No	2020-08-31
578	pMMR	4	467457	林超华	Male	32	No	2020-05-11	Antrum	T4	N3	M0	IIIC		Radical surgery	2020-05-22	4	72	46	Both	Negative	Low	1	1	1	1	NA	Negative	Mixed	0	Negative	2		No	No	2020-09-23	1	2020-06-29	XELOX	4	3	2020-09-04
474	pMMR	4	410858	张凤平	Female	33	No	2018-11-15	Body	T4	N2	M0	IIIA		Radical surgery	2018-12-03	5	21	6	Nerve Invasion	Negative	Low	1	1	1	1	NA	Negative	Diffuse	0	Negative	2		Adjuvant chemotherapy	Yes	2020-04-16	1	2020-05-11	nab-PTX+S1	6	1	2020-09-11
450	pMMR	4	00M2204483	林洁红	Female	33	No	2019-03-25	Antrum	T4	N1	M0	IIIA		Radical surgery	2019-03-29		48	2	Both		Low	1	1	1	1	NA	Negative	Diffuse	1+	Negative	2		Adjuvant chemotherapy	No	2020-07-13
762	pMMR	4	451704	陈泳仪	Female	33	Yes	2019-11-18	Lesser curvature	Tx	Nx	M1	IV		No					NA		Low	1	1	1	1		NA	Intestinal	2+	Negative	0					1	2019-11-27	2	1	1	2020-08-03
478	pMMR	4	442298	王汝剑	Male	33	No	2017-08-30	Body	T4	N1	M0	IIIA		Radical surgery	2017-07-15		18	2	Nerve Invasion	Negative	Low	1	1	1	1	NA	Negative	Diffuse	0	Negative	2		Adjuvant chemotherapy	Yes	2019-07-22	0			6
213	pMMR	4	458817	陈翠媚	Female	34	No	2020-01-17	Antrum	T1	N0	M0	IA		Radical surgery	2020-02-19	0.5	78	0	Negative	Negative	Low	1	1	1	1	NA	Negative	Mixed	0	Negative	2		No	No	2020-08-12
552	pMMR	4	407056	薛秀丽	Female	34	No	2018-10-05	Antrum	T3	N3	M0	IIIB		Radical surgery	2018-10-30	4.5	47	23	Both	Negative	Median-Low	1	1	1	1	NA	Negative	Intestinal	0	Negative	2		Adjuvant chemotherapy	No	2020-09-01
739	pMMR	4	457323	范家茂	Male	34	No	2019-12-12	Cardiac	Tx	Nx	M1	IV		No					NA		Low	1	1	1	1		NA	Mixed	1+	Negative					2017-12-28
520	pMMR	4	445671	黄丽花	Female	35	No	2019-09-28	Body	T4	N3	M0	IIIB		Radical surgery	2020-01-09	1.5	52	1	Negative	Negative	Low	1	1	1	1	NA	Negative	Mixed	0	Negative			Adjuvant chemotherapy	No	2020-09-18
335	pMMR	4	401750	赵玉宝	Female	35	No	2018-08-16	EGJ	T3	N0	M0	IIA		Radical surgery	2018-11-12	4.8	41	0	Negative	Negative	Low	1	1	1	1	NA	Negative	Mixed	3+	Positive	2		No	Yes	2019-02-19	1	2018-12-11	XELOX	3	2	2019-02-19
752	pMMR	4	456479	刘水平	Female	35	No	2019-12-30	EGJ	T4	N3	M1	IV		Radical surgery	2020-01-10	7	49	11	Nerve Invasion	Negative	Low	1	1	1	1	NA	Negative	Diffuse	0	Negative	2		Adjuvant chemotherapy
660	pMMR	4	474681	李敏剑	Male	35	Yes	2020-07-16	Cardiac	T4	N2	M1	IV		Palliative surgery	2020-07-31	6	10	6	Both	Negative	Low	1	1	1	1	NA	Negative	Diffuse	0	Negative	2		Adjuvant chemotherapy
717	pMMR	4	00M2452057	葛长锋	Male	35	No	2020-05-14	Body	Tx	Nx	M1	IV		No							Low	1	1	1	1	NA	NA	Diffuse	0	Negative	2		No			1	2020-06-05	XELOX	3	3	2020-07-22
381	pMMR	4	00M2142469	林映青	Male	35	NA	2018-01-24	Antrum	T3	N1	M0	IIB		Radical surgery	2018-01-24				NA		Low	1	1	1	1	NA	Negative	NA	0	Negative	2		Adjuvant chemotherapy	Yes	2018-11-30	2
563	pMMR	4	384771	温克诚	Male	35	No	2016-10-01	unknown	T4	N3	M0	IIIB		99	2016-10-01		12	11	Nerve Invasion	Negative	Low	1	1	1	1	NA	Negative	Diffuse	2+	Negative	0		Adjuvant chemotherapy	Yes	2017-04-01	1	2018-03-15	JS001+XELOX	6	1	2019-04-26
364	pMMR	4	00M2348384	梁丹燕	Female	36	Yes	2019-10-10	Body	T3	N0	M0	IIB		Radical surgery	2019-10-23				Vessel Invasion	Negative	Low	1	1	1	1	NA	Negative	Mixed	2+	Negative	0		Adjuvant chemotherapy	No	2020-09-26
565	pMMR	4	476428	李丽华	Female	36	No	2020-07-28	Body	T4	N3	M0	IIIC		Radical surgery	2020-08-19	5	58	22	Nerve Invasion	Negative	Low	1	1	1	1	NA	Negative	Diffuse	1+	Negative	2		Adjuvant chemotherapy	No	2020-09-10
590	pMMR	4	456527	黄东梅	Female	36	No	2019-12-01	Body	T4	N3	M0	IIIC		Radical surgery	2020-01-15	4.5	45	17	Both	Negative	Low	1	1	1	1	NA	Negative	Diffuse	1+	Negative	2		Adjuvant chemotherapy	No	2020-09-01
671	pMMR	4	420714	林晓	Female	36	No	2019-02-22	Body	Tx	Nx	M1	IV		No							Low						Negative	NA	99	NA	2				2019-03-08	1	2019-03-26	Albumin-bounded taxol	6	2	2019-07-10
838	pMMR	4	00M2210516	肖芬	Female	36	No	2019-04-24	Lesser curvature	Tx	Nx	M1	IV		No					NA		Low	1	1	1	1	NA	NA	Diffuse	0	Negative	2		No			1	2019-05-10	SOX	6	1	2020-07-30
822	pMMR	4	410865	何增华	Male	36	Yes	2018-11-19	Body	Tx	Nx	M1	IV		Palliative surgery	2018-12-03						Low						Negative	Mixed	3+	Positive	1					0
897	pMMR	4	00M2331624	许小栋	Male	36	Yes	2019-10-01	Body	Tx	Nx	M1	IV		No							Low	1	1	1	1	MSS	Negative	Diffuse	3+	Positive	2		No			0
414	pMMR	4	00M2488861	温福科	Male	36	No	2020-07-13	Antrum	T4	N2	M0	IIIA		Radical surgery	2020-07-29	5.4	25	3	Nerve Invasion	Negative	Median-Low	1	1	1	1	NA	Negative	Intestinal	0	Negative	2		No	No	2020-09-26
870	pMMR	4	371827	韩婉华	Female	37	Yes	2017-03-15	Fundus	T4	N1	M1	IV		Radical surgery	2017-03-29		10	1	Nerve Invasion	Negative	NA	1	1	1	1	NA	NA	Diffuse	0	Negative	2		No		2017-10-11	1	2017-10-27	taxol+5-FU/CF6	7	2	2018-07-04
329	pMMR	4	415918	陈美霞	Female	37	No	2018-09-11	Body	T3	N0	M0	IIA		Palliative surgery	2019-01-18	3	7	0	Negative	Negative	Median-Low	1	1	1	1	NA	NA	Diffuse	0	Negative	2		No			1	2018-10-15	xelox	4	2	2019-02-14
610	pMMR	4	431882	张娟	Female	37	No	2019-05-30	Body	T3	N3	M0	IIIC		Radical surgery	2019-06-14	4	63	33	Vessel Invasion		Low	1	1	1	1	NA	Negative	Mixed	0	Negative	2		Adjuvant chemotherapy	No	2020-09-11
757	pMMR	4	455532	郑敏	Female	37	No	2019-12-20	Body	T4	N1	M1	IV		Palliative surgery	2020-01-03	2	26	1	Nerve Invasion	Negative	Median-Low	1	1	1	1	NA	Negative	Mixed	0	Negative	2		No
458	pMMR	4	408919	熊璇	Female	37	No	2018-11-16	Lesser curvature	T3	N2	M0	IIIA		Radical surgery	2018-10-08		26	8	Both	Negative	Low						Negative	Diffuse	0	Negative	2			No	2020-05-16
720	pMMR	4	473829	吕欣	Female	37	No	2020-04-15	Angle	Tx	Nx	M1	IV		Palliative surgery	2020-07-31						Low	1	1	1	1	NA	NA	Diffuse	0	Negative	2		No			1	2020-08-13	xelox+bgb	2	2	2020-09-25
495	pMMR	4	413626	周玲	Female	37	Yes	2018-12-12	unknown	T3	N3	M0	IIIB		Radical surgery	2018-06-01						Low						Negative	NA	99	NA	2			No	2019-02-21
859	pMMR	4	409113	毕瑞娟	Female	38	No	2018-11-13	Body	T4	N3	M1	IV		Radical surgery	2018-11-13	6	68	24	Both	Negative	Median-Low	1	1	1	1	NA	Negative	Mixed	0	Negative	2		Adjuvant chemotherapy
858	pMMR	4	391985	吴柳红	Female	38	No	2018-05-07	Antrum	Tx	Nx	M1	IV		Radical surgery	2018-11-29	1.8	32	16	Nerve Invasion	Negative	Low	1	1	1	1	MSS	NA	Mixed	99	Negative	0		No		2018-12-30	1	2018-05-23	sox	6	1	2018-12-30
451	pMMR	4	432778	李土才	Male	38	Yes	2019-06-03	Antrum	T3	N2	M0	IIIA		Radical surgery	2019-06-25		60	5	Vessel Invasion	Negative	Median-Low	1	1	1	1	NA	Negative	Intestinal	0	Negative	2		Adjuvant chemotherapy	No	2020-09-25
135	dMMR	Shanghai	1164874	SCYA	Female	39	No	2018-11-28	Angle	Tx	Nx	M1	IV	0	No							Low	0	1	1	0	MSS	Negative	Mixed	2+	Negative	0		No	Yes	2018-11-28	1	2018-12-01	SOX	8	2	2020-03-26	2020-03-26	apatinib	1	3	2020-04-21	2020-04-30	Albumin-bounded taxol
604	pMMR	4	425878	陈娇	Female	39	No	2019-04-12	unknown	T4	N3	M0	IIIC		Radical surgery	2019-03-14		64	20	Both	Negative	Low						Positive	Mixed	0	Negative	0			No	2020-05-08
461	pMMR	4	421451	刘道坤	Male	39	No	2019-03-04	Antrum	T3	N2	M0	IIIA		Radical surgery	2019-03-15	1.5	50	4	Nerve Invasion	Negative	Median	1	1	1	1	NA	Negative	Intestinal	1+	Negative	2		Adjuvant chemotherapy	No	2020-09-20
342	pMMR	4	434930	路海丰	Male	39	No	2019-07-05	Greater curvature	T2	N2	M0	IIB		Radical surgery	2019-07-09	2	56	3	Both	Negative	Low	1	1	1	1	NA	Negative	Mixed	0	Negative	2		Adjuvant chemotherapy	No	2019-10-11
804	pMMR	4	00M2232517	谢美银	Female	40	Yes	2019-05-31	Body	Tx	Nx	M1	IV		No		4			NA		Low	1	1	1	1	NA	Negative	Diffuse	0	Negative	2		No			1	2019-06-13	BGB-A317(XELOX+PD-	8	1	2019-10-01
845	pMMR	4	420219	傅小军	Female	40	No	2019-03-01	Body	Tx	Nx	M1	IV		Palliative surgery	2019-03-06						Low						Negative	Intestinal	3+	Positive	2					0
362	pMMR	4	444704	黄雅丽	Female	40	No	2019-09-12	Antrum	T1	N3	M0	IIB		Radical surgery	2019-09-27	3	28	8	Negative	Negative	Low	1	1	1	1	NA	Negative	Diffuse	0	Negative	2		Adjuvant chemotherapy	No	2020-08-24
566	pMMR	4	476976	袁婷	Female	40	No	2020-07-29	Antrum	T4	N3	M0	IIIC		Radical surgery	2020-08-13	5	27	18	Negative	Positive	Low	1	1	1	1	NA	Negative	Diffuse	0	Negative	2		Adjuvant chemotherapy	No	2020-09-16
732	pMMR	4	447680	雷志明	Male	40	No	2019-10-09	Antrum	Tx	Nx	M1	IV		No					NA		Median-Low	1	1	1	1		NA	Intestinal	0	Negative						1	2015-12-17	sox	5	2	2016-09-21
847	pMMR	4	421996	陈文新	Male	40	Yes	2019-03-15	Antrum	T4	N2	M1	IV		99							Low						NA	Diffuse	1+	Negative					2019-04-30
611	pMMR	4	418410	李凤开	Female	41	No	2019-01-28	Body	T3	N3	M0	IIIC		Radical surgery	2019-06-04	3	42	22	Nerve Invasion	Negative	Low	1	1	1	1	9	Negative	Diffuse	0	Negative	2		Adjuvant chemotherapy	Yes	2020-03-12	0
626	pMMR	4	416815	黄万捷	Female	41	No	2019-01-17	Body	T3	N3	M0	IIIC		Radical surgery	2019-01-23		49	19	Both	Negative	Low						NA	Diffuse	2+	NA	2			No	2020-08-18	0
631	pMMR	4	412723	陈少华	Female	41	No	2018-12-06	Antrum	T4	N3	M0	IIIC		Radical surgery	2018-12-19	3*2*0.6	88	11	Both	Negative	Low						NA	Diffuse	1+	Negative	2			No	2020-09-17	2
722	pMMR	4	00M2235229	涂丽华	Female	41	No	2019-06-10	Angle	Tx	Nx	M1	IV		No							Low	1	1	1	1	NA	Negative	Diffuse	0	Negative	2		Adjuvant chemotherapy
420	pMMR	4	465862	丁雪飞	Male	41	No	2020-04-29	Antrum	T3	N2	M0	IIIA		Radical surgery	2020-05-06	4	8	4	Both	Negative	Median-Low	1	1	1	1		Positive	Mixed	1+	Negative	2		No	Yes	2020-06-03	1	2020-06-19	Zolbetuximab(Imab3	5	2	2020-09-30
573	pMMR	4	451529	李陶生	Male	41	No	2019-11-15	Antrum	T4	N3	M0	IIIC		Radical surgery	2019-12-10	2.2	18	28	Both	Negative	Median	1	1	1	1	NA	Negative	Intestinal	0	Negative			Adjuvant chemotherapy	No	2020-03-13
247	pMMR	4	409305	刘卫	Male	41	No	2018-10-24	Angle	T1	N0	M0	IA		Radical surgery	2018-11-15		29	0	Negative	Negative	Median-Low	1	1	1	1	NA	Negative	Intestinal	0	Negative	2		No	No	2020-09-30
538	pMMR	4	407028	袁周武	Male	41	No	2017-12-29	Antrum	T4	N2	M0	IIIB		Radical surgery	2017-12-29	5*4*1.5	17	12	Both	Negative	Low						Negative	Diffuse	0	Negative	2			No	2019-06-15
680	pMMR	4	473968	严洁云	Female	42	No	2020-07-03	Cardiac	Tx	Nx	M1	IV		No							Median-Low	1	1	1	1	MSS	NA	NA	3+	Positive	2		No			1	2020-08-13	herceptin+keytruda		1	2020-09-26
211	pMMR	4	467598	许秀林	Female	42	No	2020-05-01	Body	T1	N0	M0	IA		Radical surgery	2020-05-27	4	70	0	Negative	Negative	Low	1	1	1	1	NA	Negative	Mixed	1+	Negative	2		No	No	2020-09-18
648	pMMR	4	318510	关玉莹	Female	42	Yes	2015-12-16	Body	T3	N3	M1	IV		Palliative surgery	2015-12-10		17	16	NA		Median-Low	1	1	1	1	NA	NA	Intestinal	0	Negative	2		No		2016-02-27	1	2016-01-18		3	2	2016-02-27
854	pMMR	4	414733	王燕	Female	42	No	2018-12-28	Antrum	T3	N2	M1	IV		Palliative surgery	2019-01-09	5	46	6	Both	Negative	Median-Low	1	1	1	1	NA	Negative	Intestinal	2+	Negative	0		Adjuvant chemotherapy			0
883	pMMR	4	426949	蔡群	Female	42	No	2019-04-08	Antrum	T1	N0	M0	IA		Radical surgery	2019-05-05	2.5	23	0	Both	Negative	Median	1	1	1	1	NA	Negative	Intestinal	0	Negative	2		No
890	pMMR	4	00M2497575	邓春玲	Female	42	NA	2020-07-23	Antrum	T2	N1	M0	IIA		Radical surgery	2020-07-23	5	33	5	Vessel Invasion	Negative	Low	1	1	1	1	NA	NA	Diffuse	0	Negative	2		Adjuvant chemotherapy
243	pMMR	4	409380	柯月梅	Female	42	No	2018-11-12	Angle	T1	N0	M0	IA		Radical surgery	2018-11-22		43	0	Negative	Negative	Low	1	1	1	1	NA	Negative	Diffuse	0	Negative	2		No	No	2020-09-30
621	pMMR	4	423972	郑建深	Female	42	No	2019-03-29	Angle	T4	N3	M0	IIIC		Radical surgery	2019-04-10	3.5	48	19	Nerve Invasion	Negative	Low	1	1	1	1	NA	Negative	Diffuse	0	Negative	2		Adjuvant chemotherapy	No	2020-09-20
778	pMMR	4	474465	张文俊	Male	42	No	2019-11-15	Fundus	Tx	Nx	M1	IV		No							Median-Low	1	1	1	1	NA	NA	Intestinal	0	Negative	2		No			1	2019-11-15	Doxetaxel+5-FU	6	2	2020-06-29
345	pMMR	4	363366	王军杰	Male	42	Yes	2020-04-03	Antrum	T2	N2	M0	IIB		Radical surgery	2020-04-03	3	15	3	Negative	Negative	Median-Low	1	1	1	1	NA	Positive	Intestinal	0	Negative	2		No	No	2020-07-29
607	pMMR	4	430763	何国豪	Male	42	No	2019-05-14	Angle	T4	N3	M0	IIIC		Radical surgery	2019-06-04	4	40	25	Both	Negative	Low	1	1	1	1	NA	Negative	Mixed	0	Negative	2		Adjuvant chemotherapy	No	2020-08-05
546	pMMR	4	410238	钱媳妇	Male	42	No	2018-11-11	Body	T3	N3	M0	IIIB		Radical surgery	2018-11-28	1.5	17	6	Nerve Invasion	Negative	NA	1	1	1	1	NA	Negative	Diffuse	0	Negative	2		Adjuvant chemotherapy	No	2020-09-02
685	pMMR	4	00M2408407	杨英强	Male	42	NA	2020-03-23	Cardiac	Tx	Nx	M1	IV		No					NA		NA	1	1	1	1		Negative	Diffuse	0	Negative	2				2019-10-29	1	2018-09-11	1	5	2	2019-10-29
337	pMMR	4	00M1852865	贺瑞萍	Female	43	Yes	2017-06-09	Body	T3	N0	M0	IIA		Radical surgery	2017-06-24				NA		Low	1	1	1	1	NA	NA	Diffuse	0	Negative	2		No	No	2020-09-27	2
595	pMMR	4	00M2397216	易翠琼	Female	43	No	2019-12-02	Angle	T4	N3	M0	IIIC		Palliative surgery	2020-01-07		64	37	Both	Negative	Low	1	1	1	1	NA	Negative	Diffuse	2+	NA	2		Adjuvant chemotherapy	No	2020-09-18
852	pMMR	4	444839	李能平	Male	43	No	2019-02-15	Antrum	T3	N2	M1	IV		Palliative surgery	2019-10-08						Low						Negative	Diffuse	1+	Negative	1					1	2019-01-21	DOS	8	2	2020-10-12
875	pMMR	4	00M1733404	吕剑荣	Male	43	No	2016-08-15	Antrum	Tx	N3	M1	IV		No					NA		Low	1	1	1	1	NA	Negative	Diffuse	3+	Positive	1		No		2017-03-27	1	2016-09-06	SOX	8	2	2017-03-27
694	pMMR	4	468722	费昌明	Male	43	Yes	2020-05-11	Cardiac	Tx	Nx	M1	IV		No							NA	1	1	1	1	MSS	NA	NA	99	Negative	0		No			1	2020-05-29	sox+Nivo	6	2	2020-10-12
67	dMMR	Haerbin	771843	衣洪亮	Male	43	No	2019-03-19	Whole stomach	Tx	Nx	M1	IV	0	No							Low	1	0	0	1	NA	NA	NA	0	Negative	2		No			1	2019-03-27	SOX	3	3	2019-05-21	2019-05-22	apatinib+taxol+S1	8	2	2019-12-04	2019-12-07	apatinib+keytruda
182	dMMR	Guangzhou	407257	徐丽音（PD-L1	Female	44	No	2018-10-25	Body	Tx	Nx	M1	IV		No					NA		Low	0	1	1	0	NA	NA	Diffuse	1+	Negative	2		No	Yes	2019-09-10	1	2018-10-27	Albumin-bounded taxol	11	1	2019-09-10
304	pMMR	4	436519	李丽卿	Female	44	No	2019-07-05	Body	T3	N2	M0	IIA		Radical surgery	2019-07-22		45	4	Both	Negative	Low	1	1	1	1	NA	Negative	Diffuse	1+	Negative	2		Adjuvant chemotherapy	No	2020-07-27
779	pMMR	4	00M2180903	文春英	Female	44	Yes	2019-11-15	Body	T4	N0	M1	IV		Palliative surgery	2020-04-15		46	0			Low	1	1	1	1	MSS	Negative	Diffuse	0	Negative	2		No
679	pMMR	4	00M2485280	娄娟	Female	44	Yes	2020-07-09	Antrum	Tx	Nx	M1	IV		No							Low	1	1	1	1	NA	NA	Diffuse	0	Negative	2		No
244	pMMR	4	421769	王丽苹	Female	44	No	2018-10-29	Body	T1	N0	M0	IA		Radical surgery	2019-03-15		45	0	Negative	Negative	Low	1	1	1	1	NA	Negative	Diffuse	0	Negative	2		No	No	2020-09-20
70	dMMR	Haerbin	750837	刘建华	Female	44	Yes	2018-10-09	Body	Tx	Nx	M1	IV	0	No							Low	0	0	0	1	NA	NA	NA	0	Negative	2		NA			1	2018-08-29	taxol+caboplatin	2	3	2018-10-21	2018-10-22	XELOX	6	2	2019-03-21	2019-03-22	CPT-11+S1
719	pMMR	4	418354	毕锦邦	Male	44	No	2019-01-31	Body	Tx	Nx	M1	IV		Palliative surgery	2019-02-18				NA		Median-Low	1	1	1	1	NA	Negative	NA	0	Negative	2		No		2019-04-28	1	2019-02-22	XELOX	3	2	2019-04-28
331	pMMR	4	407234	卢凤阳	Male	44	No	2018-10-09	EGJ	T3	N0	M0	IIA		Radical surgery	2018-10-26	3.5	11	0	Both	Negative	Median-Low	1	1	1	1	NA	Negative	Intestinal	0	Negative	2		Adjuvant chemotherapy	Yes	2019-12-10	1	2019-12-19	BGB-A317/placebo	4	2	2020-03-20
760	pMMR	4	428923	封春仁	Male	44	No	2019-05-05	Angle	T3	N3	M1	IV		Radical surgery	2019-05-17	2.5	51	11	Both	Negative	Low	1	1	1	1	NA	Negative	Mixed	0	Negative	2		Adjuvant chemotherapy
334	pMMR	4	407410	吴建新	Male	44	No	2018-10-03	Body	T1	N2	M0	IIA		Radical surgery	2017-12-18	5	19	4	Negative	Negative	Median-Low	1	1	1	1	NA	Positive	Mixed	0	Negative	2		No	No	2020-09-30
700	pMMR	4	471332	刘宝花	Female	45	No	2020-05-18	Body	T4	N2	M1	IV		Palliative surgery	2020-07-01	4.5	53	3	Nerve Invasion	Negative	Low	1	1	1	1	NA	Negative	Diffuse	0	Negative	2
785	pMMR	4	452151	欧泳文	Female	45	No	2019-11-17	Body	T4	N2	M1	IV		No							Low	1	1	1	1	NA	NA	NA	0	Negative	2		No			1	2019-12-02	SOX	2	1	2020-10-16
198	dMMR	Guangzhou	405957	谢洁	Female	45	No	2018-09-18	Antrum	T4	Nx	M0	NA		No					NA		Low	0	1	1	0	NA	NA	Mixed	1+	Negative	2		No	No		1	2018-10-10	FOLFOX+PD-1，后�	17	1
704	pMMR	4	474206	郑颖	Female	45	Yes	2020-05-15	Antrum	Tx	Nx	M1	IV		No							Low	1	1	1	1	NA	NA	Mixed	0	Negative	2		No			1	2020-07-17	xelox	3	3	2020-09-17
630	pMMR	4	412769	邓妹乳	Female	45	No	2018-02-09	unknown	T4	N2	M0	IIIC		Radical surgery	2018-02-09						Low						Positive	NA	0	Negative	2			No	2019-11-08	2
436	pMMR	4	454620	马喜军	Male	45	No	2019-12-04	Fundus	T3	N2	M0	IIIA		Radical surgery	2019-12-31	3.5	38	3	Nerve Invasion	Negative	Median-Low	1	1	1	1	NA	Negative	Mixed	0	Negative	2		No	No	2020-09-22
228	pMMR	4	422087	蒋传平	Male	45	No	2019-03-18	Body	T1	N0	M0	IA		Radical surgery	2019-03-22		52	0	Negative	Negative	Median	1	1	1	1	NA	Positive	Intestinal	0	Negative	2		No	No	2020-06-11
274	pMMR	4	410991	孙朝方	Male	45	No	2018-11-22	Body	T1	N0	M0	IB		Palliative surgery	2018-11-30	1.2	28	0	Negative	Negative	Low	1	1	1	1	NA	Negative	Diffuse	0	Negative	2		No	No	2020-09-24
747	pMMR	4	428762	李寿苗	Male	45	No	2019-04-18	Antrum	Tx	Nx	M1	IV		No					NA		Low	1	1	1	1	NA	Negative	Mixed	0	Negative	0		No		2019-06-22	1	2019-05-14	SOX	2	2	2019-06-22
266	pMMR	4	424015	薛颖	Female	46	No	2019-03-20	Body	T2	N0	M0	IB		Radical surgery	2019-04-04	1.2	42	0	Nerve Invasion	Negative	Low	1	1	1	1	NA	Negative	Diffuse	0	Negative	2		Adjuvant chemotherapy	No	2020-07-09
344	pMMR	4	469484	杨如芬	Female	46	No	2020-06-02	Body	T4	N0	M0	IIB		Radical surgery	2020-09-14	2.5	55	0	Negative	Negative	Low	1	1	1	1	NA	NA	Diffuse	0	Negative	2		No	No	2020-09-21
661	pMMR	4	00M2235349	汤彩虹	Female	46	No	2019-06-03	Body	Tx	Nx	M1	IV		No							Low	1	1	1	1	NA	Negative	Diffuse	0	Negative	2		No
713	pMMR	4	468822	何俭芳	Female	46	No	2020-04-28	Body	Tx	Nx	M1	IV		No							Low	1	1	1	1	NA	Negative	Diffuse	2+	Negative	0		No			1	2020-05-10	FLOT	6	2	2020-08-31
177	dMMR	Guangzhou	418346	凌秀芳	Female	46	Yes	2019-01-25	Antrum	T3	N3	M0	IIIB		Radical surgery	2019-02-20	6.7*6.5*0.7	88	8	Vessel Invasion	Negative	Median-Low	0	1	1	0	NA	Negative	Intestinal	0	Negative	2		Adjuvant chemotherapy	NA
507	pMMR	4	432047	刘爱平	Female	46	No	2019-06-05	Antrum	T4	N3	M0	IIIB		Palliative surgery	2019-06-26	3.3	28	13	Both	Negative	Low	1	1	1	1	NA	Negative	Diffuse	0	Negative	2		No	No	2019-11-07
636	pMMR	4	450672	谢珍嫦	Female	46	No	2018-03-01	Antrum	T4	N3	M0	IIIC		Radical surgery	2018-03-16	7	21	16			Low	1	1	1	1	NA	NA	Diffuse	0	Negative	2		Adjuvant chemotherapy	Yes	2019-11-05	1	2019-11-21	Taxel+S1	8	2	2020-07-22
782	pMMR	4	474601	霍少仪	Female	46	No	2019-10-15	Antrum	T4	Nx	M1	IV		Palliative surgery	2020-07-30	6	26	0	Nerve Invasion	Negative	Median-Low	1	1	1	1	NA	Negative	Intestinal	0	Negative	2		No			1	2020-02-14	FLOT+PD-1	10	1	2020-07-03
877	pMMR	4	428326	董吉云	Female	46	No	2016-04-26	Antrum	T4	N3	M1	IV		Palliative surgery	2016-05-05		78	59	Both		Low	1	1	1	1	MSS	Negative	NA	3+	Positive	2		No		2019-05-05	1	2019-05-05	sox+herceptin	2	3	2019-06-26
653	pMMR	4	424920	徐烟兰	Female	46	No	2019-04-12	unknown	Tx	Nx	M1	IV		No							Low						Negative	Diffuse	2+	NA	2					0
487	pMMR	4	472895	曾利山	Male	46	No	2020-06-25	Cardiac	T4	N2	M0	IIIB		Palliative surgery	2020-07-15	2	20	5	Both	Negative	Low	1	1	1	1	NA	Positive	Diffuse	0	Negative	2		No	No	2020-08-06
613	pMMR	4	428814	李承斌	Male	46	No	2019-04-25	Body	T4	N3	M0	IIIC		Radical surgery	2019-08-20	2	28	8	Vessel Invasion	Negative	Median-Low	1	1	1	1	NA	Negative	Mixed	1+	Negative	2		Adjuvant chemotherapy	No	2020-08-24
709	pMMR	4	414995	何志力	Male	46	No	2018-12-19	Body	Tx	Nx	M1	IV		Palliative surgery	2018-12-19						Median-Low						Negative	Diffuse	0	Negative							2019-01-04	ABX+5-fu+NIVO	6	2	2019-05-10
836	pMMR	4	430538	芦世友	Male	46	No	2019-05-23	Body	Tx	Nx	M1	IV		No					NA		Median-Low	1	1	1	1		NA	Intestinal	3+	Positive	2
312	pMMR	4	426454	邓华山	Male	46	No	2019-04-17	Antrum	T3	N0	M0	IIA		Radical surgery	2019-04-28	4	29	0	Negative	Negative	NA	1	1	1	1	NA	Negative	NA	0	Negative	2		Adjuvant chemotherapy	No	2020-09-21
728	pMMR	4	460957	陈韩昕	Male	46	No	2020-03-19	Cardiac	T4	N3	M1	IV		Palliative surgery	2020-07-19		45	13	Nerve Invasion		Low	1	1	1	1	MSS	Negative	Diffuse	0	Negative	0		No			1	2020-07-30	FOLFOX+abraxane	4	2	2020-09-17
783	pMMR	4	00M2349317	张志杰	Male	46	No	2019-10-25	Cardiac	T3	N2	M1	IV		Radical surgery	2020-01-17	6	24	5	Both	Negative	Median-Low	1	1	1	1	NA	Negative	Intestinal	0	Negative	2		Adjuvant chemotherapy		2020-09-17
411	pMMR	4	476934	张坤香	Female	47	No	2020-07-28	Body	T3	N2	M0	IIIA		No							Low	1	1	1	1	NA	NA	Diffuse	2+	Negative	0		No
774	pMMR	4	00M2339350	周丹	Female	47	No	2019-10-28	Body	T4	N3	M1	IV		Palliative surgery	2020-07-09	3	27	18	Both	Negative	Low	1	1	1	1	NA	NA	Mixed	0	Negative	2		No			1	2019-11-27	BGB-A317/placebo	6	2	2020-04-12
849	pMMR	4	403737	谢蓉	Female	47	No	2017-12-15	Body	T4	Nx	M1	IV		99							Low	1	1	1	1		Negative	Diffuse	1+	Negative				Yes	2018-09-13	1	2018-09-13	folfox	4	2	2019-04-19
279	pMMR	4	405297	肖明琴	Female	47	No	2018-09-17	Antrum	T1	N1	M0	IB		Radical surgery	2018-10-10	1.6	30	2	Negative	Negative	Low	1	1	1	1	NA	Negative	Diffuse	0	Negative	2		Adjuvant chemotherapy	No	2020-09-28	0
741	pMMR	4	426347	陈月明	Female	47	NA	2019-04-12	Antrum	Tx	Nx	M1	IV		No							Low	1	1	1	1		NA	Diffuse	1+	Negative	2					1	2019-04-22	XELOX+BGB-A317	6	2	2019-08-22
830	pMMR	4	387565	陈春英	Female	47	No	2018-03-22	Antrum	T3	N1	M1	IV		Palliative surgery	2018-04-16		14	1	Vessel Invasion	Negative	NA	1	1	1	1	NA	Negative	Diffuse	0	Negative	2		No			1	2018-05-15	docetaxel+oxaliplatin	9	1	2019-05-22
603	pMMR	4	00M2311642	胡井兰	Female	47	No	2019-08-26	Angle	T4	N3	M0	IIIC		Radical surgery	2019-08-26	x	43	15	Both	Negative	Low	1	1	1	1	NA	Negative	Diffuse	0	Negative	2		No	No	2020-08-28	0
674	pMMR	4	407739	陈锡熊	Male	47	No	2018-10-17	Cardiac	Tx	Nx	M1	IV		Palliative surgery	2018-10-31		1	0	NA		Low	1	1	1	1		Negative	Intestinal	3+	Positive	1					0
861	pMMR	4	412665	文剑云	Male	47	No	2018-12-04	Fundus	T4	N3	M1	IV		Palliative surgery	2018-12-18	5	43	20	Both	Negative	NA	1	1	1	1	NA	Positive	NA	2+	Negative	0		No		2019-09-16	1	2019-01-21	albumin-bounded taxel	3	3	2019-04-03
324	pMMR	4	414896	陈运刚	Male	47	No	2018-12-21	Antrum	T2	N2	M0	IIA		Radical surgery	2018-01-08	4.5	27	3	Nerve Invasion	Negative	Median-Low	1	1	1	1	NA	Negative	Diffuse	2+	Negative	0		Adjuvant chemotherapy	No	2020-09-29
379	pMMR	4	448212	周玉成	Male	47	No	2019-06-10	Antrum	T3	N1	M0	IIB		Radical surgery	2019-06-19		38	0	Nerve Invasion	Negative	NA	1	1	1	1	NA	NA	Mixed	99	NA	2		Adjuvant chemotherapy	Yes	2019-11-04	1	2019-11-07	albumin-bounded taxel	8	2	2020-09-26
550	pMMR	4	411227	蓝贝	Male	47	No	2018-11-06	Angle	T3	N3	M0	IIIB		Radical surgery	2018-12-06	2.5	63	36	Both	Negative	Median-Low	1	1	1	1	NA	Negative	Diffuse	1+	Negative	2		Adjuvant chemotherapy	No	2020-09-30	1	2016-12-23	SOX	6	2	2017-11-21
518	pMMR	4	448867	张学辉	Male	47	No	2019-10-26	Cardiac	T4	N2	M0	IIIB		Radical surgery	2019-11-13	6	37	4	Both	Negative	Median-Low	1	1	1	1	NA	Positive	Intestinal	0	Negative	2		Adjuvant chemotherapy	No	2020-09-22
72	dMMR	Haerbin	780578	邵玉春	Male	47	No	2019-04-18	Antrum	T4	N1	M0	IIIB	0	Radical surgery	2019-04-12	8*7*3.5	38	1	Nerve Invasion	Negative	Low	1	0	0	1	NA	NA	NA	NA	Negative			Adjuvant chemotherapy	No	2020-07-31
878	pMMR	4	00C1188260	谢瑞容	Female	48	Yes	2016-10-18	Fundus	Tx	Nx	M1	IV		No					NA		NA	1	1	1	1	NA	NA	Diffuse	0	Negative	2		No		2017-09-11	1	2016-11-03	SOX	14	2	2017-09-11
173	dMMR	Guangzhou	433333	王潲莉	Female	48	No	2019-06-11	Body	T3	N2	M0	IIIA		Radical surgery	2019-07-01	4.2	43	2	Nerve Invasion	Negative	Median-Low	0	1	1	0	NA	Positive	Mixed	0	Negative	2		Adjuvant chemotherapy	No		0
672	pMMR	4	000C223513	刘梦仪	Female	48	No	2020-07-30	Body	Tx	Nx	M1	IV		No							Low	1	1	1	1	NA	NA	Mixed	0	Negative	2		No			1	2020-08-04	xelox	2	3	2020-09-29
127	dMMR	Shanghai	1150751	XSYI	Female	48	No	2018-09-14	Antrum	T3	N0	M0	IIA	0	Radical surgery	2018-09-28	6*4.5cm	19	0	Vessel Invasion	Negative	Median-Low	0	1	1	0	NA	Negative	Mixed	0	Negative	2		NA
355	pMMR	4	453767	张长容	Female	48	No	2019-11-30	Stump	T3	N1	M0	IIB		Radical surgery	2019-12-23	3	7	2	Both	Negative	Low	1	1	1	1	NA	Negative	Diffuse	0	Negative	2		Adjuvant chemotherapy	No	2020-09-26
395	pMMR	4	412477	陈彩梅	Female	48	Yes	2018-11-30	Unknown	T3	N1	M0	IIB		Radical surgery	2018-12-19		17	2	NA	Negative	Low	1	1	1	1	NA	NA	NA	99	NA	2		Adjuvant chemotherapy	Yes	2020-03-11	1	2020-04-13	SOX	2	2	2020-09-21
225	pMMR	4	431284	邱竹筠	Female	48	No	2019-05-21	Angle	T1	N0	M0	IA		Radical surgery	2019-06-06		45	0	Negative	Negative	Low	1	1	1	1	NA	Negative	Diffuse	0	Negative	2		No	No	2020-07-20
475	pMMR	4	409931	邵根发	Male	48	No	2018-11-19	Cardiac	T4	N2	M0	IIIA		Radical surgery	2018-11-23	4	39	5	Both	Negative	Low	1	1	1	1	NA	Negative	Diffuse	1+	Negative	2		Adjuvant chemotherapy	No	2020-09-30
493	pMMR	4	433689	刘林杰	Male	48	No	2019-06-17	Cardiac	T3	N3	M0	IIIB		Radical surgery	2019-07-17	2.1	33	7	Both	Negative	Low	1	1	1	1	NA	Negative	Diffuse	0	Negative	2		No	No	2019-08-19
681	pMMR	4	473425	李国荣	Male	48	No	2020-07-07	Fundus	Tx	Nx	M1	IV		No							Median	1	1	1	1	NA	NA	Intestinal	1+	Negative	2		No			1	2020-07-10	xelox+BGB		2	2020-09-30
716	pMMR	4	00M2289866	李有德	Male	48	NA	2019-03-13	Body	Tx	Nx	M1	IV		No							Median-Low	1	1	1	1	NA	Negative	Intestinal	0	Negative	2		No			1	2019-06-22	FLOT	2	3	2019-07-30
810	pMMR	4	455806	黄木照	Male	48	No	2019-03-13	Body	Tx	Nx	M1	IV		No					NA		Low	1	1	1	1		Negative	Intestinal	3+	Positive	2					1	2019-12-30	XELOX+BGB-A317		3	2020-04-23
365	pMMR	4	445052	许长林	Male	48	No	2019-09-15	Antrum	T2	N2	M0	IIB		Radical surgery	2019-10-11		52	5	Nerve Invasion	Negative	Low	1	1	1	1	NA	Negative	Diffuse	0	Negative	2		Adjuvant chemotherapy	No	2020-09-16
764	pMMR	4	393543	曹文捷	Male	48	No	2018-05-29	Antrum	Tx	N3	M1	IV		No							Low						Negative	Diffuse	3+	Positive						1	2018-06-09	xelox	4	noncrnonpd	2018-09-21
846	pMMR	4	424144	向海明	Male	48	Yes	2019-02-28	Antrum	T3	N2	M1	IV		Palliative surgery	2020-09-27	3	8	3	Negative	Negative	Low	1	1	1	1	NA	Negative	Mixed	3+	Positive	2		No			1	2019-04-02	xelox+herceptin	6	2	2020-08-20
670	pMMR	4	432033	郑云辉	Male	48	No	2019-05-28	Angle	T4	N3	M1	IV		Palliative surgery	2019-06-19	2.5	32	10	Nerve Invasion	Negative	Low	1	1	1	1	NA	Negative	Diffuse	0	Negative	2		No
677	pMMR	4	455540	丘讲兴	Male	48	No	2019-12-07	Angle	T4	N2	M1	IV		Palliative surgery	2020-01-03	4.5	22	5	Both	Negative	Median-Low	1	1	1	1	NA	Negative	Mixed	0	Negative	2		No
20	dMMR	Haerbin	671804	解连福	Male	48	No	2017-03-01	Antrum	T3	N3	M0	IIIB	0	Radical surgery	2017-03-14	6*5*1.5	21	12	Vessel Invasion	Negative	Median-Low	0	1	0	1	NA	NA	Diffuse	0	Negative			Adjuvant chemotherapy	No	2020-07-31
773	pMMR	4	455421	祝敏	Female	49	Yes	2019-12-17	Cardiac	T4	N3	M1	IV		Radical surgery	2020-01-16	2.6	27	10	Both	Negative	Low	1	1	1	1	NA	Negative	Diffuse	0	Negative	2		Adjuvant chemotherapy			1	2020-01-30	xelox	6	noncrnonpd	2020-07-15
194	dMMR	Guangzhou	456887	罗发秀	Female	49	No	2019-12-25	Body	T3	N3	M1	IV		Palliative surgery	2020-03-03	3.5*2*1	21	13	Both	Negative	Low		1	1		MSS	Negative	Diffuse	0	Negative	2		No			1	2020-04-08	SOX	4	4
616	pMMR	4	306198	周明芳	Female	49	NA	2015-07-31	Body	T4	N3	M0	IIIC		Radical surgery	2015-07-31		29	9	Both		Low	1	1	1	1	NA	NA	NA	0	Negative	2		Adjuvant chemotherapy	No	2016-12-15
834	pMMR	4	427327	姚善菊	Female	49	No	2019-04-15	Antrum	Tx	Nx	M1	IV		No							Low						NA	Intestinal	3+	Positive	2					1	2019-04-29	sox	6	1	2019-09-25
276	pMMR	4	410573	陈松平	Female	49	No	2018-11-19	Angle	T1	N1	M0	IB		Radical surgery	2018-12-03	3	34	2	Vessel Invasion	Negative	Low	1	1	1	1	NA	Negative	Intestinal	2+	NA	2		Adjuvant chemotherapy	No	2020-09-30
315	pMMR	4	450030	唐顺香	Female	49	Yes	2019-03-21	Cardiac	T3	N0	M0	IIA		Radical surgery	2019-11-21	1	37	0	Negative	Negative	Low	1	1	1	1	NA	Negative	Diffuse	0	Negative	2		No	Yes	2020-05-30
56	dMMR	Haerbin	752292	魏红	Female	49	No	2018-11-05	Antrum	T3	N2	M0	IIIA	0	Radical surgery	2018-11-13	4*4*1.2	22	3	Both	Negative	Median-Low	1	0	0	1	NA	NA	Intestinal	1+	Negative	2		Adjuvant chemotherapy	NA
94	dMMR	Shanghai	1111741	FAKE	Male	49	No	2018-04-10	Antrum	T2	N2	M0	IIB	0	Radical surgery	2018-04-20	2.5*2.2cm	62	4	Negative	Negative	Median-Low	0	1	1	0	NA	Negative	Mixed	1+	Negative	2		Adjuvant chemotherapy	No	2020-07-24
443	pMMR	4	446847	邱卫军	Male	49	No	2019-10-12	Antrum	T4	N1	M0	IIIA		Radical surgery	2019-10-23	2.5	42	2	Nerve Invasion	Negative	Median	1	1	1	1	NA	Negative	Intestinal	0	Negative	2		Adjuvant chemotherapy	No	2020-09-11
539	pMMR	4	421265	郭岸	Male	49	No	2019-03-04	Antrum	T3	N3	M0	IIIB		Radical surgery	2019-03-21	3.8	54	13	Both	Negative	Low	1	1	1	1	NA	Negative	Diffuse	0	Negative	2		Adjuvant chemotherapy	No	2020-09-20
235	pMMR	4	416172	殷公林	Male	49	Yes	2019-01-16	Stump	T1	N0	M0	IA		Radical surgery	2019-01-17		3	0	Negative	Negative	Median	1	1	1	1	NA	Negative	Intestinal	99	NA	2		No	No	2020-09-20
647	pMMR	4	440838	张卫龙	Male	49	No	2019-08-14	Cardiac	T4	Nx	M1	IV		Palliative surgery					NA		Median	1	1	1	1	NA	Negative	NA	0	Negative	2
481	pMMR	4	472270	蓝师皇	Male	49	Yes	2016-09-15	unknown	T3	N2	M0	IIIA		Radical surgery	2016-09-15		21	4	Both	Negative	Low	1	1	1	1	NA	Negative	Mixed	0	Negative	2		No	Yes	2020-05-14	1	2020-07-23	sox		noncrnonpd	2020-09-26
412	pMMR	4	476790	吴金文	Female	50	No	2020-07-17	Body	T4	N1	M0	IIIA		No	2020-08-19		53	1	Nerve Invasion	Negative	Low	1	1	1	1	NA	Negative	Diffuse	0	Negative	2		No	No	2020-09-17
138	dMMR	Shanghai	1169402	ZXRO	Female	50	No	2018-10-19	Antrum	T4	N3	M0	IIIC	1	Radical surgery	2018-12-21	4*3CM	47	8	Both	Negative	Low	0	1	1	0	NA	Negative	Diffuse	0	Negative	0		No	No	2020-07-31
417	pMMR	4	442960	蔡真	Female	50	No	2019-09-12	Antrum	T4	N2	M0	IIIA		Radical surgery	2019-09-18	5.5	15	4	Both	Negative	Low	1	1	1	1	NA	Negative	Diffuse	0	Negative	2		No	Yes	2019-10-18
848	pMMR	4	453686	曾利红	Female	50	No	2019-03-01	Antrum	T4	N1	M1	IV		Radical surgery	2019-03-01	5	5	2	Both	Negative	Low	1	1	1	1	NA	Negative	Diffuse	0	Negative	2		Adjuvant chemotherapy		2019-11-25	1	2020-02-24	taxel	3	3	2020-04-17
202	pMMR	4	471626	钟秀群	Female	50	No	2020-06-09	Greater curvature	T1	N0	M0	IA		Radical surgery	2020-07-03	0.6	0	82	Negative	Negative	Low	1	1	1	1	NA	Negative	Diffuse	0	Negative	2		No	No	2020-07-09
876	pMMR	4	00M2179988	余少梅	Female	50	No	2017-07-14	Greater curvature	T4	N1	M1	IV		Radical surgery	2017-07-14		16	1	Nerve Invasion	Negative	Low	1	1	1	1		NA	Diffuse	99	NA	2				2019-03-13	1	2019-03-21	CapeOX+BGB-A317(20	14	1	2020-05-05
363	pMMR	4	449513	陈雪霞	Female	50	No	2019-10-15	Angle	T3	N1	M0	IIB		Radical surgery	2019-11-12	3.5	29	2	Both	Negative	Low	1	1	1	1	NA	Negative	Mixed	0	Negative	2		Adjuvant chemotherapy	No	2020-09-27
814	pMMR	4	402233	黄丽红	Female	50	No	2018-08-15	Angle	T4	N3	M1	IV		Palliative surgery	2018-10-31	5	54	17	Nerve Invasion	Negative	Low	1	1	1	1	NA	Negative	Diffuse	0	Negative	2		No		2018-10-15	1	2018-08-30	FOLFOX	3	3	2018-10-15
817	pMMR	4	401300	梁树梅	Female	50	Yes	2018-07-20	Body	T4	N3	M1	IV		Palliative surgery	2019-04-24	2	18	18	Both		Low	1	1	1	1	NA	Negative	Diffuse	1+	Negative	2		No		2019-06-25
46	dMMR	Haerbin	711892	代亚凤	Female	50	No	2017-12-07	Antrum	T3	N2	M0	IIIA	0	Radical surgery	2017-12-18	6*6*1.5	26	3	Both	Negative	Median-Low	1	0	0	1	NA	NA	Intestinal	1+	Negative			Adjuvant chemotherapy	No	2020-07-31
434	pMMR	4	446177	李汶璞	Female	50	Yes	2019-10-09	Antrum	T4	N2	M0	IIIA		Radical surgery	2019-10-17	1.8	82	8	Nerve Invasion	Negative	Low	1	1	1	1	NA	Negative	Diffuse	0	Negative	2		Adjuvant chemotherapy	No	2020-07-07
405	pMMR	4	00C1232984	李楚龙	Male	50	NA	2017-07-14	Cardiac	T3	N0	M0	IIB		Radical surgery	2017-07-14				Nerve Invasion		Median-Low	1	1	1	1	NA	Negative	NA	1+	Negative	2		Adjuvant chemotherapy	No	2020-09-27
625	pMMR	4	419908	郑建新	Male	50	No	2019-02-23	Cardiac	T4	N3	M0	IIIC		Radical surgery	2019-02-25	6	59	119	Both	Negative	Low	1	1	1	1	NA	Negative	Mixed	0	Negative	2		Adjuvant chemotherapy	No	2020-09-20
698	pMMR	4	00M2451517	黄两愿	Male	50	No	2020-05-20	Cardiac	Tx	Nx	M1	IV		No							Median-Low	1	1	1	1	NA	NA	Intestinal	0	Negative	2		No			1	2020-06-04	BGB+XELOX	4	1	2020-09-26
460	pMMR	4	420531	余明进	Male	50	No	2019-03-05	Fundus	T2	N3	M0	IIIA		Radical surgery	2019-03-13	2.8	40	7	Nerve Invasion	Negative	Median-Low	1	1	1	1	NA	Positive	Mixed	1+	Negative	2		Adjuvant chemotherapy	No	2020-09-18
901	pMMR	4	418230	何锦华	Male	50	No	2019-01-05	Fundus	Tx	Nx	M1	IV		Radical surgery	2019-02-21		1	1	NA		Low	1	1	1	1	NA	Positive	NA	0	Negative	2		Adjuvant chemotherapy		2019-02-21	1	2019-03-11	SOX	3	2	2020-09-18
175	dMMR	Guangzhou		鲁德利	Male	50	No	2019-07-11	Body	T3	N2	M0	IIIA		Radical surgery	2019-07-25	5.1*4.9*1.7	21	4	Both	Negative	Median-Low	0	1	1	0	NA	Negative	Mixed	0	Negative	2		Adjuvant chemotherapy	Yes	2020-04-30	1	2020-05-12	Toripalimab	4	2
426	pMMR	4	454987	周四銮	Male	50	No	2019-12-25	Body	T3	N2	M0	IIIA		Radical surgery	2019-12-30	4	31	3	Negative	Negative	Median-Low	1	1	1	1	NA	Negative	Mixed	0	Negative	2		Adjuvant chemotherapy	No	2020-07-10
588	pMMR	4	00M2324356	姜东华	Male	50	No	2019-09-14	Body	T4	N3	M0	IIIC		Radical surgery	2019-09-18	9	31	29	Vessel Invasion	Negative	Low	1	1	1	1	NA	Negative	Mixed	0	Negative	2		Adjuvant chemotherapy	No	2020-05-18
332	pMMR	4	450584	周雪生	Male	50	No	2018-09-13	Antrum	T3	N3	M0	IIA		Radical surgery	2018-10-31		9	8	Both	Negative	Low	1	1	1	1		NA	Diffuse	0	Negative	2		No	Yes	2019-10-16	1	2019-11-22	SOX	5	2	2020-07-06
459	pMMR	4	427511	周云华	Male	50	No	2019-03-25	Antrum	T4	N2	M0	IIIA		Radical surgery	2019-04-02		42	3	Nerve Invasion	Negative	Low	1	1	1	1	NA	Negative	Mixed	0	Negative	2		Adjuvant chemotherapy	No	2020-09-26
558	pMMR	4	391573	肖尊卫	Male	50	Yes	2018-03-20	Antrum	T3	N3	M0	IIIB		Radical surgery	2018-03-21		20	12	Negative	Negative	Median-Low						Negative	Mixed	3+	Positive	2			No	2020-07-21
581	pMMR	4	463938	苏朝兵	Male	50	No	2020-03-31	Antrum	T4	N3	M0	IIIC		Radical surgery	2020-04-22	10	50	19	Both	Negative	Low	1	1	1	1	NA	Negative	Mixed	0	Negative	2		Adjuvant chemotherapy	No	2020-09-21
856	pMMR	4	415261	谭鉴泉	Male	50	No	2019-01-03	Antrum	T3	Nx	M1	IV		Palliative surgery	2019-07-19				Negative	Negative	Low	1	1	1	1	NA	Negative	Mixed	0	Negative	2		No			1	2019-02-18		8	2	2019-12-19
241	pMMR	4	410336	谢玩为	Male	50	No	2018-11-07	Angle	T1	N0	M0	IA		Radical surgery	2018-11-23	1.2	43	0	Negative	Negative	High	1	1	1	1	NA	Negative	Intestinal	2+	NA	2		No	No	2020-09-02
589	pMMR	4	449023	岑仁	Male	50	No	2019-11-06	Body	T4	N3	M0	IIIC		Palliative surgery	2019-11-15	4	48	18	NA	Negative	Median-Low	1	1	1	1	NA	Positive	Intestinal	1+	Negative	2		Adjuvant chemotherapy	No	2020-08-06
3	dMMR	Haerbin	655668	汪继库	Male	50	No	2016-10-12	Antrum	T2	N0	M0	IB	0	Radical surgery	42667	5*4*0.8	27	0	Vessel Invasion	Negative	Median	1	0	0	1	NA	NA	Intestinal	1+	Negative			NA	No	44043
303	pMMR	4	00M2320790	鲁汉玲	Female	51	NA	2019-08-15	Body	T3	N0	M0	IIA		Radical surgery	2019-08-15		58	0	Both	Negative	Low	1	1	1	1		Negative	Intestinal	0	Negative	2			No	2020-09-02
676	pMMR	4	421447	方燕凤	Female	51	No	2019-03-04	Body	T4	Nx	M1	IV		Palliative surgery	2019-03-15				NA		Median	1	1	1	1	NA	Negative	NA	0	Negative	2		No
868	pMMR	4	397535	赵衬华	Female	51	No	2018-02-03	Body	Tx	Nx	M1	IV		Palliative surgery	2018-07-25	6	20	6	Vessel Invasion	Negative	Median-Low	1	1	1	1	NA	Negative	Intestinal	3+	Positive	0		Adjuvant chemotherapy			1	2018-05-15	FOLFIRI	8	2	2019-05-28
737	pMMR	4	00M2298469	陈剑兰	Female	51	Yes	2019-08-23	Lesser curvature	Tx	Nx	M1	IV		No							Low	1	1	1	1	NA	NA	Mixed	1+	Negative	2		No
68	dMMR	Haerbin	750328	关凤英	Female	51	No	2018-09-28	Antrum	Tx	Nx	M1	IV	0	No							Low	0	0	0	1	NA	Negative	NA	0	Negative	2		No			1	2018-09-29	camrelizumab	7	1	2020-07-31
516	pMMR	4	435305	吴晓明	Male	51	No	2019-07-15	Cardiac	T3	N3	M0	IIIB		Radical surgery	2019-07-15	4.8	52	8	Both	Negative	Median-Low	1	1	1	1	NA	Negative	Intestinal	0	Negative	2		Adjuvant chemotherapy	No	2020-05-15
557	pMMR	4	329755	黄意清	Male	51	No	2016-06-14	Body	T3	N3	M0	IIIB		Radical surgery	2016-06-14		9	7	Both		Low	1	1	1	1	NA	NA	Mixed	0	Negative	2		Adjuvant chemotherapy	No	2018-10-15
784	pMMR	4	436226	陈文泉	Male	51	No	2019-07-09	Body	T4	N3	M1	IV		Palliative surgery	2019-07-26	4.5	47	10	Vessel Invasion	Negative	Low	1	1	1	1	NA	Positive	Diffuse	0	Negative	2		Adjuvant chemotherapy		2020-03-16	1	2020-03-27	FOLFOX	2	2	2020-06-06
895	pMMR	4	00M2388528	邱运传	Male	51	No	2020-01-14	Body	Tx	Nx	M1	IV		Radical surgery	2020-01-14		51	1	Both	Negative	Median	1	1	1	1	NA	Negative	NA	2+	Negative	0		Adjuvant chemotherapy		2020-06-20	1	2020-03-26	XELOX	5	2	2020-06-20
400	pMMR	4	312446	肖成长	Male	51	Yes	2014-04-03	Antrum	T4	N0	M0	IIB		Radical surgery	2014-04-03		9	0	Nerve Invasion		Median	1	1	1	1	NA	NA	Intestinal	0	Negative	2		Adjuvant chemotherapy	Yes	2015-11-19	1	2015-12-08	XELOX	6	1	2016-05-19
750	pMMR	4	442530	薛锦兰	Male	51	Yes	2019-07-10	Antrum	T4	N3	M1	IV		Palliative surgery	2019-09-10	3	74	23	Both	Negative	Low	1	1	1	1	NA	Negative	Diffuse	0	Negative	2		No
729	pMMR	4	453291	黎卫洪	Male	51	Yes	2019-09-02	Body	T4	N3	M1	IV		Palliative surgery	2019-12-07	2.5	33	32	Both	Negative	Low	1	1	1	1	NA	Negative	Diffuse	0	Negative	2		Adjuvant chemotherapy			1	2019-10-22	XELOX	4	2	2020-03-04
805	pMMR	4	00M2305766	郑志东	Male	51	No	2019-08-25	Body	Tx	Nx	M1	IV		No							NA	1	1	1	1	NA	NA	Intestinal	3+	Positive	2		No
19	dMMR	Haerbin	668912	薛兆臣	Male	51	No	2017-01-06	Antrum	T3	N1	M0	IIB	0	Radical surgery	2017-01-12	9*7*2.5	33	2	Vessel Invasion	Negative	Median-Low	1	0	0	1	NA	NA	Mixed	1+	Negative			NA	No	2020-07-31
49	dMMR	Haerbin	712470	卢英涛	Male	51	No	2017-12-25	Antrum	T3	N0	M0	IIA	0	Radical surgery	2018-01-03	11*9*1.5	54	0	Nerve Invasion	Negative	Low	0	1	1	0	NA	NA	Diffuse	2+	NA			Adjuvant chemotherapy	No	2020-07-31
69	dMMR	Haerbin	788616	张成贵	Male	51	Yes	2011-07-05	Body	T1	N0	M0	IA	0	Radical surgery	2011-07-05	3*5	24	0	NA	Negative	High	1	1	1	1	MSI-H	NA	NA	0	Negative	2		No	Yes	2019-07-11	1	2019-07-26	sintilimab+Sox	4	2	2019-11-07		SOX	3	4
157	dMMR	Guangzhou	470779	罗茶英	Female	52	No	2020-06-01	Body	T2	N0	M0	IB		Radical surgery	2020-06-28	5*4.5*1	62	0	Both	Negative	Low	0	1	1	0	NA	Negative	NA	1+	Negative	2		Adjuvant chemotherapy	No	2020-08-11
184	dMMR	Guangzhou	388150	区丽芬	Female	52	No	2018-04-10	Body	Tx	Nx	M1	IV		No					NA		Low	0	1	1	0	NA	Positive	Diffuse	1+	Negative	0		No	Yes	2018-10-15	1	2018-04-17	SOX	6	1	2018-10-15
278	pMMR	4	405810	胡惠珠	Female	52	No	2018-09-30	Body	T1	N0	M0	IB		Radical surgery	2018-10-16		34	0	Vessel Invasion	Negative	Low	1	1	1	1	NA	Negative	Diffuse	1+	Negative	2		No	No	2020-09-28
691	pMMR	4	474079	陈丽苹	Female	52	No	2020-06-07	Body	Tx	Nx	M1	IV		No							Low	1	1	1	1	NA	NA	Diffuse	1+	Negative	2		No			1	2020-07-19	Nivo+sox	2	1	2020-09-23
843	pMMR	4	383183	白雅	Female	52	No	2018-02-27	Body	Tx	Nx	M1	IV		No							Low	1	1	1	1		Negative	Mixed	0	Negative
612	pMMR	4	432175	龚柏花	Female	52	Yes	2019-05-30	Antrum	T3	N3	M0	IIIC		Radical surgery	2019-06-12		51	34	Both	Negative	Median-Low	1	1	1	1	NA	NA	Mixed	3+	Positive	2		Adjuvant chemotherapy	No	2020-09-26
354	pMMR	4	454819	潘月霞	Female	52	No	2019-11-25	Angle	T1	N3	M0	IIB		Radical surgery	2019-12-05				Vessel Invasion	Negative	Median-Low	1	1	1	1	NA	NA	Mixed	0	Negative	2		Adjuvant chemotherapy	No	2020-09-16
9	dMMR	Haerbin	662831	佟克霞	Female	52	No	2016-11-22	Antrum	T3	N1	M0	IIB	0	Radical surgery	2016-11-29	5*4.5*1	31	1	Both	Negative	Low	1	0	0	1	NA	NA	Intestinal	1+	Negative			Adjuvant chemotherapy	NA
63	dMMR	Haerbin	657345	林晓燕	Female	52	No	2016-09-26	Lesser curvature	T3	N3	M0	IIIC	0	Radical surgery	2016-10-08	5*3*1	30	17	Both	Negative	Median-Low	0	0	0	1	NA	NA	Mixed	0	Negative	2		Adjuvant chemotherapy	Yes	2019-06-17	1	2019-06-20	S1	2	3	2019-08-09
734	pMMR	4	472650	韩垂亮	Male	52	No	2020-03-15	Fundus	T4	N3	M1	IV		No							Low	1	1	1	1	NA	NA	Mixed	3+	Positive	2		No			1	2020-03-21	XELOX/XELOX+赫赛	6	1	2020-09-03
231	pMMR	4	424856	李月文	Male	52	No	2019-04-08	Body	T1	N0	M0	IA		Radical surgery	2019-04-23	3	48	0	Negative	Negative	NA	1	1	1	1	NA	Negative	NA	2+	Negative	0		No	No	2020-09-20
470	pMMR	4	415246	黄杨旺	Male	52	No	2018-12-26	Antrum	T3	N2	M0	IIIA		Radical surgery	2019-01-09	2	31	4	Nerve Invasion	Negative	Median-Low	1	1	1	1	NA	Negative	Diffuse	0	Negative	2		Adjuvant chemotherapy	No	2020-09-20
863	pMMR	4	00M1569142	彭孝安	Male	52	No	2015-04-07	Antrum	Tx	Nx	M1	IV		Radical surgery	2015-04-07		57	12	Both		Low	1	1	1	1	NA	NA	Diffuse	1+	Negative	2		Adjuvant chemotherapy		2016-04-29	1	2015-06-04	S1	12	2	2016-03-12
341	pMMR	4	472937	曾丙焕	Male	52	No	2020-06-24	Lesser curvature	T3	N1	M0	IIB		Palliative surgery	2020-07-15	4	15	5	Both	Negative	Median	1	1	1	1	NA	Negative	Intestinal	0	Negative	2		No	No	2020-09-09
494	pMMR	4	439669	谢珠利	Male	52	No	2019-08-07	Cardiac	T3	N3	M0	IIIB		Radical surgery	2019-08-20	4	37	20	Vessel Invasion	Negative	Median-Low	1	1	1	1	NA	Negative	Intestinal	0	Negative	2		No	No	2019-10-11
777	pMMR	4	00M2210856	王书文	Male	52	No	2019-04-24	Cardiac	Tx	Nx	M1	IV		No					NA		Low	1	1	1	1	NA	NA	Diffuse	0	Negative	2		No		2019-12-19	1	2019-05-17	BGB-A317/placebo	8	1	2019-12-19
319	pMMR	4	329077	梅慧敏	Female	53	No	2019-01-28	Antrum	T3	N0	M0	IIA		Radical surgery	2019-02-18		34	0	Nerve Invasion	Negative	Median-Low	1	1	1	1	NA	Negative	Diffuse	0	Negative	2		Adjuvant chemotherapy	No	2020-09-15
216	pMMR	4	448107	蔡小建	Female	53	No	2019-10-15	Angle	T1	N0	M0	IA		Radical surgery	2019-11-11	1.5	42	0	Negative	Negative	Low	1	1	1	1	NA	Negative	Intestinal	0	Negative	2		No	No	2020-07-13
690	pMMR	4	473071	辛天鉴	Male	53	No	2020-06-11	Cardiac	Tx	Nx	M1	IV		No							Median	1	1	1	1	NA	NA	Intestinal	99	NA	2		No			1	2020-07-08	xelox+BGB	4	2	2020-09-25
772	pMMR	4	00M2250676	汪学青	Male	53	Yes	2019-06-19	Cardiac	T4	N3	M1	IV		No							Low	1	1	1	1	NA	Negative	Mixed	2+	Negative	0		No
343	pMMR	4	437206	陈汉生	Male	53	No	2019-07-18	Fundus	T2	N2	M0	IIB		Radical surgery	2019-07-30	2.5	27	6	Both	Negative	Median-Low	1	1	1	1	NA	Negative	Intestinal	1+	Negative	2		Adjuvant chemotherapy	No	2019-10-29
88	dMMR	Shanghai	1107608	ZCFA	Male	53	No	2018-03-19	Body	T1	N0	M0	IA	0	Radical surgery	2018-04-02	2.5x2.5cm，2x1.5cm	36	0	Negative	Negative	High-Median	0	1	1	0	NA	Negative	Intestinal	0	Negative	2		No	No	2020-07-25
385	pMMR	4	320735	马如邵	Male	53	Yes	2015-03-25	Body	T3	N1	M0	IIB		Radical surgery	2015-03-25		24	1	Nerve Invasion		Low	1	1	1	1	NA	NA	Mixed	0	Negative	2		Adjuvant chemotherapy	Yes	2016-03-15	1	2016-03-16	FOLFOX6	8	2	2016-09-02
490	pMMR	4	475312	邓其辉	Male	53	No	2020-07-21	Body	T4	N1	M0	IIIB		Radical surgery	2020-08-04	10	44	2	Both	Negative	Low	1	1	1	1	NA	Positive	Mixed	0	Negative	2		No	No	2020-09-03
712	pMMR	4	442317	庄明星	Male	53	No	2019-08-04	Body	Tx	Nx	M1	IV		No							NA	1	1	1	1	NA	NA	NA	2+	Negative	0		No			0
824	pMMR	4	419307	张文卫	Male	53	Yes	2019-01-11	Body	T4	N2	M1	IV		Palliative surgery	2019-02-22		3	3	NA		Median-Low	1	1	1	1	NA	Negative	NA	0	Negative	2		No			1	2019-04-11	SOX	5	2	2019-09-26
210	pMMR	4	463247	张辉强	Male	53	No	2020-04-02	Antrum	T1	N0	M0	IA		Radical surgery	2020-04-10	5.5	47	0	Negative	Negative	Low	1	1	1	1	NA	Negative	Mixed	1+	Negative	2		No	No	2020-07-15
226	pMMR	4	449402	朱建平	Male	53	Yes	2019-07-25	Antrum	T1	N0	M0	IA		Radical surgery	2019-11-22	3	35	0	Negative	Negative	High	1	1	1	1	NA	Negative	Intestinal	0	Negative	2		No	No	2020-09-27
237	pMMR	4	413039	周国强	Male	53	No	2018-12-05	Antrum	T1	N0	M0	IA		Radical surgery	2018-12-24		23	0	NA		NA	1	1	1	1		Negative	Mixed	0	Negative	2			No	2020-08-18
404	pMMR	4	462519	魏国华	Male	53	No	2017-06-15	Antrum	T3	N0	M0	IIB		No	2017-06-19	4	4	0	Both	Negative	Low	1	1	1	1		Negative	Diffuse	1+	Negative	2		No	Yes	2019-06-30	1	2019-08-23	FLOT	8	2	2020-03-11
509	pMMR	4	465917	卢庆针	Male	53	No	2020-04-07	Antrum	T3	N3	M0	IIIB		Radical surgery	2020-05-15	8	77	9	Vessel Invasion	Negative	Low	1	1	1	1	NA	Negative	Mixed	1+	Negative	2		Adjuvant chemotherapy	No	2020-09-23
781	pMMR	4	451121	贾宗福	Male	53	Yes	2019-11-01	Antrum	T3	N3	M1	IV		99							Low	1	1	1	1	MSS	NA	Intestinal	3+	Positive	2		No			1	2019-11-25	xelox+herceptin	6	2	2020-01-21
114	dMMR	Shanghai	1130519	PCWU	Male	53	No	2018-06-15	Whole stomach	T4	N1	M0	IIIA	0	Radical surgery	2018-07-05	9*6cm	60	1	Both	Negative	Low	0	1	1	0	NA	Negative	Mixed	1+	Negative	2		NA	NA
742	pMMR	4	434036	李什文	Male	53	No	2019-06-18	Stump	T4	N3	M1	IV		Radical surgery		6	16	9	Both	Negative	Median-Low	1	1	1	1	NA	Negative	Mixed	0	Negative	2		Adjuvant chemotherapy		2020-01-04	0
542	pMMR	4	409284	张茂莲	Male	53	Yes	2018-11-05	Angle	T4	N2	M0	IIIB		Radical surgery	2018-11-22	3.5	35	6	Nerve Invasion	Negative	Low	1	1	1	1	NA	Negative	Mixed	0	Negative	2		Adjuvant chemotherapy	No	2020-06-23
8	dMMR	Haerbin	676999	吕文义	Male	53	No	2016-11-22	Antrum	T3	N0	M0	IIA	0	Radical surgery	2016-11-29	5*3.5*1	47	0	Both	Negative	Median-Low	0	0	0	1	NA	NA	Intestinal	1+	Negative			Adjuvant chemotherapy	No	2020-07-31
75	dMMR	Haerbin	802835	王占山	Male	53	No	2019-12-11	Fundus	Tx	Nx	M1	IV	0	No							NA	1	1	1	0	NA	NA	NA	0	Negative			NA			1	2019-12-20	SOX	3	3	2020-03-12	2020-03-13	taxel+SOX*4	6	2
535	pMMR	4	422254	赵丽萍	Female	54	Yes	2019-03-05	Cardiac	T3	N3	M0	IIIB		Radical surgery	2019-03-28	2.8	32	10	Both	Negative	Median-Low	1	1	1	1	NA	Negative	Mixed	0	Negative	2		Adjuvant chemotherapy	No	2020-07-14
689	pMMR	4	00M2442072	张丽珍	Female	54	No	2020-05-07	Cardiac	Tx	Nx	M1	IV		No							Low	1	1	1	1	NA	NA	Diffuse	0	Negative	2		No			1	2020-05-27	BGB+XELOX	2	3	2020-07-26
403	pMMR	4	372526	钟茂兰	Female	54	No	2017-11-09	Body	T3	N1	M0	IIB		Radical surgery	2017-11-08		63	2	Both	Negative	Median	1	1	1	1	NA	Negative	Mixed	0	Negative	2		Adjuvant chemotherapy	No	2020-09-27
149	dMMR	Guangzhou	449048	黄霞玉	Female	54	No	2019-11-05	Antrum	T1	N0	M0	IA		Radical surgery	2019-11-11		62	0	Vessel Invasion	Negative	Median-Low	1	1	1	0	NA	Negative	Intestinal	2+	NA	2		NA	NA
327	pMMR	4	407680	陈巧红	Female	54	No	2018-10-30	Antrum	T3	N0	M0	IIA		Radical surgery	2018-11-07	3	28	0	Both	Negative	Median-Low	1	1	1	1	NA	Negative	Intestinal	0	Negative	2		Adjuvant chemotherapy	No	2020-09-01
384	pMMR	4	00M2211110	彭蔚	Female	54	Yes	2019-03-16	Antrum	T4	N0	M0	IIB		Radical surgery	2019-03-27		27	0	Both	Negative	Low	1	1	1	1	NA	NA	Diffuse	0	Negative	2		No	No	2020-08-20
389	pMMR	4	420578	张碧玲	Female	54	No	2019-03-01	Antrum	T1	N3	M0	IIB		Radical surgery	2019-03-01		64	8	Negative	Negative	Low	1	1	1	1	NA	Negative	Mixed	0	Negative	2		Adjuvant chemotherapy	No	2020-09-03
654	pMMR	4	444424	汤仙凤	Female	54	No	2019-08-16	Antrum	Tx	Nx	M1	IV		No							Low	1	1	1	1	NA	NA	Mixed	1+	Negative	2		No			2
705	pMMR	4	00M2494204	蔡月珍	Female	54	NA	2020-05-15	Antrum	Tx	Nx	M1	IV		No							Low	1	1	1	1	NA	NA	Mixed	0	Negative	2		No			1	2020-05-16	apatinib		1	2020-08-03
330	pMMR	4	410786	廖芝兰	Female	54	No	2018-11-15	Angle	T3	N0	M0	IIA		Radical surgery	2018-12-03	2	24	0	Nerve Invasion	Negative	NA	1	1	1	1	NA	Negative	Diffuse	0	Negative	2		Adjuvant chemotherapy	No	2020-09-30
733	pMMR	4	00M2424524	钟凤梅	Female	54	No	2020-03-15	Angle	T4	N3	M1	IV		No							Low	1	1	1	1	NA	NA	Diffuse	0	Negative	2		No			1	2020-05-11	BGB+XELOX	6	1	2020-09-23
301	pMMR	4	445188	陈团强	Male	54	No	2019-09-16	Cardiac	T3	N0	M0	IIA		Radical surgery	2019-10-10	6	30	0	Nerve Invasion	Negative	Median	1	1	1	1	NA	Negative	Diffuse	0	Negative	2		No	No	2020-09-30
551	pMMR	4	422018	赖进健	Male	54	No	2018-10-11	Cardiac	T4	N1	M0	IIIB		No							Median						Negative	Mixed	0	Negative	2			No	2020-09-07
192	dMMR	Guangzhou	447033	葛玉现	Male	54	No	2019-10-16	Antrum	T4	N1	M1	IV		Palliative surgery	2019-11-04	9	48	2	Nerve Invasion	Negative	Median-Low	0	1	1	0	NA	Negative	Intestinal	1+	Negative	2		NA	No
282	pMMR	4	409920	余世明	Male	54	No	2018-11-05	Antrum	T2	N1	M0	IIA		Radical surgery	2018-11-27	2.3	24	1	Negative	Negative	Median-Low	1	1	1	1	NA	Negative	Intestinal	1+	Negative	2			No	2018-12-15
746	pMMR	4	00M2393979	洪坤伦	Male	54	NA	2019-12-25	Antrum	T3	N3	M1	IV		Palliative surgery	2019-12-26		63	40	Both	Negative	Low	1	1	1	1	NA	Negative	Diffuse	0	Negative	2		Adjuvant chemotherapy
645	pMMR	4	00M2228499	莫棠新	Male	54	NA	2019-05-15	Whole stomach	Tx	Nx	M1	IV		99					NA		Low	1	1	1	1	NA	NA	Mixed	2+	NA	2
206	pMMR	4	476315	彭国庆	Male	54	No	2020-07-20	Lesser curvature	T1	N0	M0	IA		No	2020-08-06	1.6	19	0	Negative	Negative	High	1	1	1	1	NA	Negative	NA	2+	NA	2		No	No	2020-09-07
536	pMMR	4	406542	魏锦波	Male	54	No	2018-10-24	EGJ	T3	N3	M0	IIIB		Radical surgery	2018-10-18	3.2	16	10	Both	Negative	Median-Low	1	1	1	1	NA	Negative	Intestinal	0	Negative	2		No	Yes	2019-12-15	2
207	pMMR	4	434975	严水忠	Male	54	No	2019-06-17	Angle	T1	N0	M0	IA		Radical surgery	2019-07-12		28	0	Negative	Negative	Median-Low	1	1	1	1	NA	Negative	Mixed	2+	NA	2		No	No	2019-08-07
265	pMMR	4	433893	黄镜全	Male	54	No	2019-06-12	Angle	T1	N0	M0	IB		Radical surgery	2019-06-25		52	0	Negative	Negative	Median-Low	1	1	1	1	NA	Negative	Mixed	1+	Negative	2			No	2020-09-26
171	dMMR	Guangzhou	447523	梁培生	Male	54	No	2018-04-04	unknown	T4	N2	M0	IIIA		Radical surgery	2018-03-28		41	6	Both	Negative	Median	0	1	1	0	NA	NA	Intestinal	2+	NA	2		NA
61	dMMR	Haerbin	765111	王洪	Male	54	No	2019-02-22	Antrum	Tx	Nx	M1	IV	0	No							NA					MSI-H	NA	NA	0	Negative			NA			1	2019-02-27	SOX	3	2	2019-05-10	2019-05-16	fruquintinib/placebo+taxel	6	3	2019-07-10	2019-07-13	CPT-11+Ram
457	pMMR	4	431464	周生玉	Female	55	No	2019-04-06	Fundus	T4	N3	M0	IIIA		Palliative surgery	2019-06-12		20	12	Both	Positive	Low	1	1	1	1	NA	Negative	Diffuse	0	Negative	2			No	2020-09-26
240	pMMR	4	223378	郑雅娴	Female	55	No	2018-12-19	Body	T1	N0	M0	IA		Radical surgery	2018-12-26	1.5	47	0	Negative	Negative	Low	1	1	1	1	NA	Negative	Mixed	0	Negative	2		No	No	2020-09-30
492	pMMR	4	469240	王新梅	Female	55	No	2020-05-17	Body	T4	N3	M0	IIIB		Radical surgery	2020-06-10	4.5	25	9	Both	Negative	Low	1	1	1	1	NA	Negative	Diffuse	0	Negative	2		No	No	2020-07-14
571	pMMR	4	469258	陈兵香	Female	55	No	2020-05-23	Body	T4	N3	M0	IIIC		Radical surgery	2020-08-31	2.2	41	29	Negative	Negative	Low	1	1	1	1	NA	Negative	Diffuse	0	Negative	2		No	No	2020-09-07
688	pMMR	4	475261	谭顺珍	Female	55	Yes	2020-06-18	Body	Tx	Nx	M1	IV		Palliative surgery	2020-07-02						Low	1	1	1	1	NA	NA	Diffuse	0	Negative	2		No			1	2020-07-27	xelox+bgb		2	2020-09-30
338	pMMR	4	477244	陈瑞瑛	Female	55	No	2020-07-27	Antrum	T1	N2	M0	IIB		Radical surgery	2020-08-21	2.8	23	4	Nerve Invasion	Negative	Low	1	1	1	1	NA	Negative	Diffuse	0	Negative	2		No	No	2020-09-23
556	pMMR	4	471236	蔺建华	Female	55	Yes	2018-06-15	Antrum	T4	N2	M0	IIIB		Radical surgery	2018-06-15						Low	1	1	1	1	MSS	Negative	Diffuse	0	Negative	2		Adjuvant chemotherapy	Yes	2020-06-15	1	2020-06-22	sox	4	2	2020-09-24
666	pMMR	4	00M2504697	刘海燕	Female	55	No	2020-08-08	Antrum	T4	Nx	M1	IV		Palliative surgery	2020-08-08						Low	1	1	1	1	NA	NA	Diffuse	3+	Positive	2		No
112	dMMR	Shanghai	1129405	ZJJI	Female	55	No	2018-06-28	Whole stomach	T4	N2	M0	IIIA	0	Radical surgery	2018-06-29	8.5*6cm	32	6	Both	Negative	Low	0	1	1	0	NA	Negative	Mixed	0	Negative	2		NA	NA
659	pMMR	4	477623	胡晓	Female	55	No	2020-08-07	Lesser curvature	T4	N3	M1	IV		No							Low	1	1	1	1	NA	NA	Diffuse	0	Negative	2		No			1	2020-08-25	sox+pd1	2	1	2020-10-12
170	dMMR	Guangzhou	410868	伍秀英	Female	55	Yes	2018-11-09	Body	T3	N2	M0	IIIA		Palliative surgery	2018-11-30	8.5*7*2	13	5	Both	Negative	Median-Low	0	1	1	0	NA	Negative	Intestinal	0	Negative	2		Adjuvant chemotherapy	No		0
134	dMMR	Shanghai	1114525	ZWXI	Male	55	No	2018-04-19	Cardiac	T3	N0	M0	IIA	0	Radical surgery	2018-04-26	6*4cm	36	0	Nerve Invasion	Negative	Median	1	0	0	1	NA	Positive	Intestinal	1+	Negative	2		No	No	2020-07-28
667	pMMR	4	478830	麦炳强	Male	55	Yes	2020-08-07	Cardiac	Tx	Nx	M1	IV		No							Median	1	1	1	1	NA	Negative	Intestinal	3+	Positive	2		No			1	2020-08-25	herceptin+PD1+XELO		1	2020-10-15
850	pMMR	4	421195	吴海峰	Male	55	No	2019-03-08	Cardiac	Tx	Nx	M1	IV		No							Median						Negative	Diffuse	2+	Negative	0					1	2019-03-19	XELOX+BGB-A317	8	1	2020-02-25
644	pMMR	4	406093	杨克镇	Male	55	No	2018-10-11	Fundus	Tx	Nx	M1	IV		No					NA		NA	1	1	1	1	NA	Negative	Diffuse	0	Negative	2		No
248	pMMR	4	408064	温少宏	Male	55	No	2018-10-10	Body	T1	N0	M0	IA		Radical surgery	2018-11-09	3	31	0	Negative	Negative	Low	1	1	1	1	NA	Negative	Diffuse	0	Negative	2		No	No	2020-09-30
293	pMMR	4	456295	宋镇洪	Male	55	Yes	2019-12-31	Body	T3	N0	M0	IIA		Radical surgery	2020-01-10	2	14	0	Nerve Invasion	Negative	Median	1	1	1	1	NA	Negative	Intestinal	3+	Positive	2		Adjuvant chemotherapy	No	2020-09-20
513	pMMR	4	416769	苏灼南	Male	55	No	2019-01-09	Body	T3	N3	M0	IIIB		Radical surgery	2019-04-19		89	52	Both	Negative	Low	1	1	1	1	NA	Negative	Mixed	3+	Positive	0		Adjuvant chemotherapy	No	2019-08-08
682	pMMR	4	00M2297460	何志强	Male	55	Yes	2019-08-09	Body	T4	Nx	M1	IV		No							Median	1	1	1	1	NA	Negative	NA	3+	Positive	2		No			1	2019-08-15	FP+herceptin	7	1	2020-09-28
232	pMMR	4	422080	肖仲春	Male	55	Yes	2019-03-18	Antrum	T1	N0	M0	IA		Radical surgery	2019-03-21		39	0	Negative	Negative	Median-Low	1	1	1	1	NA	Negative	Intestinal	0	Negative	2		No	No	2020-09-20
418	pMMR	4	464861	许华炼	Male	55	No	2020-04-06	Antrum	T4	N2	M0	IIIA		Radical surgery	2020-04-30	4	59	4	Both	Negative	Median-Low	1	1	1	1	NA	Negative	Mixed	1+	Negative	2		Adjuvant chemotherapy	No	2020-08-06
510	pMMR	4	388433	郑宏文	Male	55	No	2020-04-08	Antrum	T4	N3	M0	IIIB		Radical surgery	2020-04-15	4.5	42	14	Both	Negative	Median-Low	1	1	1	1	NA	Negative	Mixed	2+	Positive	1		No	No	2020-09-26
664	pMMR	4	455047	戚景林	Male	55	Yes	2019-11-18	Whole stomach	Tx	Nx	M1	IV		No							Low	1	1	1	1	NA	Negative	Diffuse	0	Negative	2		No
524	pMMR	4	445543	邓新光	Male	55	No	2019-09-06	Stump	T4	N3	M0	IIIB		Radical surgery	2019-10-14		11	8	Both		Low	1	1	1	1	NA	Negative	Diffuse	0	Negative	2		Adjuvant chemotherapy	No	2020-09-28
663	pMMR	4	471634	陈启华	Male	55	No	2020-05-31	EGJ	T4	N2	M1	IV		Palliative surgery	2020-06-29	2.8	20	8	Both	Negative	Low	1	1	1	1	NA	Negative	Diffuse	0	Negative	2		No			2
740	pMMR	4	00M2407340	王福志	Male	55	No	2020-03-09	EGJ	Tx	Nx	M1	IV		No							Median	1	1	1	1	NA	NA	Intestinal	0	Negative	2		No			1	2020-04-03	BGB+XELOX	7	1	2020-09-30
839	pMMR	4	413447	杨吉祥	Male	55	Yes	2018-10-13	EGJ	T4	N2	M1	IV		Radical surgery	2018-10-13		12	3	Both	Negative	Median-Low						Negative	Mixed	1+	Negative
525	pMMR	4	406673	莫田生	Male	55	No	2018-10-09	Angle	T3	N3	M0	IIIB		Radical surgery	2018-10-25	4	61	14	Both	Negative	NA	1	1	1	1	NA	Negative	Diffuse	1+	Negative	2		Adjuvant chemotherapy	No	2019-11-05
163	dMMR	Guangzhou	00M2110356	马晓健	Male	55	Yes	2018-10-29	Body	T3	N0	M0	IIA		Radical surgery	2018-10-17		36	0	Both	Negative	Low	0	1	1	0	MSI-H	NA	NA	99	NA	2		Adjuvant chemotherapy	No		2
306	pMMR	4	422446	曾渊	Male	55	No	2019-03-04	Cardiac	T2	N1	M0	IIA		Radical surgery	2019-03-29		17	1	Nerve Invasion	Negative	Median-Low	1	1	1	1	NA	Negative	Intestinal	0	Negative	2		Adjuvant chemotherapy	No	2020-04-18
569	pMMR	4	465629	黎华仁	Male	55	No	2020-04-23	Cardiac	T4	N3	M0	IIIC		Radical surgery	2020-06-17	6.5	22	11	Both	Negative	Median-Low	1	1	1	1	NA	NA	NA	1+	Negative	2		No	No	2020-07-27
10	dMMR	Haerbin	662892	王成国	Male	55	No	2016-11-23	Antrum	T3	N1	M0	IIB	0	Radical surgery	2016-11-29	10*6*1.5	18	2	Vessel Invasion	Negative	Median-Low	1	0	0	1	NA	NA	Intestinal	1+	Negative			Adjuvant chemotherapy	NA
18	dMMR	Haerbin	666335	闫树友	Male	55	No	2016-12-27	Antrum	T3	N1	M0	IIB	0	Radical surgery	2017-01-09	4*4*2	28	2	Negative	Negative	Low	0	0	0	1	NA	NA	Diffuse	0	Negative			Adjuvant chemotherapy	No	2020-07-31
197	dMMR	Guangzhou	464291	王美华	Female	56	No	2020-04-13	Body	T3	N3	M0	IV		Radical surgery	2020-07-03	3.5*3*0.7	51	0	Vessel Invasion	Negative	Median	1	1	1	0	NA	Negative	Intestinal	1+	Negative	2		Adjuvant chemotherapy	No	2020-09-04
497	pMMR	4	424991	李月珍	Female	56	No	2019-04-09	Body	T4	N2	M0	IIIB		Palliative surgery	2019-04-09	3.5	5	5	Nerve Invasion	Negative	Low	1	1	1	1	NA	Negative	Diffuse	0	Negative	2		No	No	2019-07-17
583	pMMR	4	00M2196011	胡小芹	Female	56	No	2018-10-10	Body	T4	N3	M0	IIIC		Radical surgery	2018-10-10		25	16	Both		Low						Positive	Diffuse	0	Negative	0			Yes	2019-04-07	0
650	pMMR	4	00M2209727	邓思英	Female	56	NA	2019-04-20	Body	Tx	Nx	M1	IV		No					NA		Low	1	1	1	1	NA	NA	Diffuse	99	NA	2
692	pMMR	4	474244	林永春	Female	56	No	2020-06-29	Body	Tx	Nx	M1	IV		99							Low	1	1	1	1	NA	Negative	Diffuse	0	Negative	2		No			1	2020-07-20	xelox+BGB	4	2	2020-10-16
801	pMMR	4	445095	姚光喜	Female	56	Yes	2019-08-18	Body	T1	N3	M1	IV		Radical surgery	2019-09-11		25	15	Vessel Invasion	Negative	Low	1	1	1	1	NA	NA	Diffuse	0	Negative	2		Adjuvant chemotherapy
639	pMMR	4	441475	卜雪辉	Female	56	Yes	2017-03-16	Antrum	T4	N3	M0	IIIC		Radical surgery	2017-03-24		30	9	Both	Negative	Low	1	1	1	1	MSS	Negative	Diffuse	99	NA	2		Adjuvant chemotherapy	Yes	2019-08-08	1	2019-09-23	xelox+BGB	4	2	2019-12-14
754	pMMR	4	444960	丛彩粤	Female	56	Yes	2019-09-24	Antrum	T4	N3	M1	IV		Palliative surgery	2019-08-16		2	0			Low	1	1	1	1		NA	Intestinal	3+	Positive	2					1	2019-10-01	xelox		2	2019-12-30
393	pMMR	4	406869	孙辛翠	Female	56	No	2018-10-14	Cardiac	T3	N1	M0	IIB		Radical surgery	2018-10-29	6.5	22	1	Both	Negative	Median-Low	1	1	1	1	NA	Negative	Mixed	1+	Negative	2		Adjuvant chemotherapy	Yes	2020-01-05	1	2020-01-17	XELOX	3	2	2020-07-15
264	pMMR	4	433564	陈奇华	Male	56	No	2019-05-24	Cardiac	T1	N0	M0	IB		Radical surgery	2019-07-01		22	0	Negative	Negative	High	1	1	1	1	NA	Negative	Intestinal	1+	Negative	2			No	2020-09-07
427	pMMR	4	417481	刘仲其	Male	56	No	2019-01-23	Cardiac	T3	N2	M0	IIIA		Radical surgery	2019-02-13	3	11	4	Nerve Invasion	Negative	Median	1	1	1	1	NA	Negative	Intestinal	3+	Positive	2		No	No	2019-08-29
548	pMMR	4	410980	李耀辉	Male	56	No	2018-11-16	Cardiac	T3	N3	M0	IIIB		Radical surgery	2018-12-14		17	10	Both	Negative	Median-Low	1	1	1	1	NA	Negative	Intestinal	0	Negative	2		Adjuvant chemotherapy	No	2020-09-30
277	pMMR	4	407070	陈烈	Male	56	No	2018-10-18	Body	T2	N0	M0	IB		Radical surgery	2018-10-30	2.5	25	0	Negative	Negative	Low	1	1	1	1	NA	Negative	Diffuse	0	Negative	2		No	No	2020-09-28
656	pMMR	4	477840	郑毛华	Male	56	Yes	2020-08-17	Body	T4	N3	M1	IV		Palliative surgery	2020-08-24						Low	1	1	1	1	NA	Negative	Mixed	0	Negative	2		No			1	2020-09-09	Nivo+sox	2		2020-09-30
724	pMMR	4	447771	陈俊辉	Male	56	Yes	2019-10-22	Body	T4	N3	M1	IV		Palliative surgery	2019-11-04	2.5	28	28	Both	Negative	Low	1	1	1	1	NA	Negative	Diffuse	0	Negative			No
837	pMMR	4	426142	谢锦宽	Male	56	No	2019-04-11	Body	T4	N3	M1	IV		Palliative surgery	2019-05-06	3.3	31	26	Both	Negative	Low	1	1	1	1	NA	Negative	Mixed	0	Negative	2		No		2020-07-12	1	2019-05-30	XELOX	6	2	2020-07-12
122	dMMR	Shanghai	1140966	WSSE	Male	56	No	2018-08-01	Antrum	Tx	Nx	M0	NA	1	No		NA					Low	0	1	1	0	MSI-H	Negative	Diffuse	1+	Negative	0		NA			1	2018-11-01	apatinib+IP	10	2	2019-05-24	2019-06-18	sintilimab		1
129	dMMR	Shanghai	1127837	XJXI	Male	56	No	2018-06-19	Antrum	T4	N1	M0	IIIB	1	Radical surgery	2018-09-28	6.5*6.5cm	25	1	Negative	Negative	NA	0	1	1	0	NA	Negative	NA	1+	Negative	2		Adjuvant chemotherapy	No	2020-07-28
161	dMMR	Guangzhou	422551	蒋东田	Male	56	Yes	2019-03-22	Antrum	T3	N1	M0	IIA		Radical surgery	2019-03-22	3*2.5*1.2	22	1	Vessel Invasion	Negative	Median-Low	0	1	1	0	NA	Negative	Intestinal	3+	Positive	2		Adjuvant chemotherapy	No
195	dMMR	Guangzhou	00M2408401	王国发	Male	56	NA	2019-12-15	Antrum	Tx	Nx	M1	IV		No							Median	0	1	1	0	NA	NA	Intestinal	2+	NA	2		NA			0
597	pMMR	4	452913	古国祥	Male	56	No	2019-11-05	Antrum	T4	N3	M0	IIIC		Radical surgery	2019-12-12	3.5	21	11	Vessel Invasion	Negative	Low	1	1	1	1	NA	Negative	Diffuse	1+	Negative	2		Adjuvant chemotherapy	Yes	2020-08-19	1	2020-01-09	SOX	4	3	2020-08-19
628	pMMR	4	409475	王荣	Male	56	No	2017-04-27	Antrum	T4	N3	M0	IIIC		Palliative surgery	2017-05-05	5*4	41	31	Both	Negative	Low						Positive	Mixed	1+	Negative	0					1	2017-05-12	1	4	2	2019-01-15
635	pMMR	4	401227	梁耀琮	Male	56	No	2018-08-10	Antrum	T4	N3	M0	IIIC		Radical surgery	2018-08-24	4*3.5*2	63	17	Nerve Invasion	Negative	Median-Low						NA	Diffuse	0	Negative	0			Yes	2018-09-18	2
81	dMMR	Shanghai	1095479	HWFA	Male	56	No	2018-01-31	Lesser curvature	T3	N0	M0	IIA	0	Radical surgery	2018-01-31	3*3cm	30	0	Both	Negative	NA	0	1	1	0	NA	NA	NA	0	Negative	2		Adjuvant chemotherapy	Yes	2020-06-23	2
489	pMMR	4	464004	石虎文	Male	56	No	2020-04-05	EGJ	T3	N3	M0	IIIB		Radical surgery	2020-04-20	3.5	26	12	Both	Negative	Median-Low	1	1	1	1	NA	Negative	Mixed	3+	Positive	2		Adjuvant chemotherapy	No	2020-05-19
333	pMMR	4	406744	谌贻远	Male	56	No	2018-10-09	Angle	T3	N0	M0	IIA		Radical surgery	2016-01-12				Nerve Invasion	Negative	Low						Negative	NA	0	Negative	2			No	2020-09-30
529	pMMR	4	436645	陈润根	Male	56	No	2019-06-27	Cardiac	T3	N3	M0	IIIB		Radical surgery	2019-07-23	4	39	11	Nerve Invasion		Median	1	1	1	1	NA	Negative	Intestinal	1+	Negative	2		Adjuvant chemotherapy	No	2020-08-26
7	dMMR	Haerbin	677105	李成祥	Male	56	No	2016-11-10	Antrum	T3	N3	M0	IIIC	0	Radical surgery	2016-11-22	5*4*1	38	19	Both	Negative	Low	1	0	0	1	NA	NA	Diffuse	0	Negative			NA	Yes	2018-02-08	2
24	dMMR	Haerbin	623098	杜平	Male	56	No	2015-12-25	Antrum	T3	N0	M0	IIA	0	Radical surgery	2017-03-15	3.5*2*1	22	0	Negative	Negative	Median	0	1	0	1	NA	NA	Intestinal	0	Negative			NA	No	2020-07-31
28	dMMR	Haerbin	701215	王春平	Male	56	No	2017-10-12	Body	T2	N3	M0	IIIA	0	Radical surgery	2017-10-24	2*2*1	50	7	Both	Negative	Low	1	0	0	1	NA	NA	NA	0	Negative			NA	No	2020-07-31
629	pMMR	4	427500	廖楚珠	Female	57	No	2017-12-28	Antrum	T4	N3	M0	IIIC		Radical surgery	2017-12-28		56	40	Nerve Invasion		Low						NA	Diffuse	99	NA	2			Yes	2019-04-30	2
697	pMMR	4	00M2243037	吴婉颜	Female	57	No	2019-03-12	Body	Tx	Nx	M1	IV		No							Median-Low	1	1	1	1	NA	NA	NA	0	Negative	2		No			0
714	pMMR	4	469827	林爱旧	Female	57	Yes	2020-02-09	Antrum	T4	N3	M1	IV		Palliative surgery	2020-06-12	5.5	21	20	Both	Negative	Low	1	1	1	1	MSS	Negative	Mixed	0	Negative	2		No				2020-03-10	DOS		2	2020-07-14
892	pMMR	4	477751	李蜜	Female	57	No	2020-07-13	Antrum	T4	N3	M0	IIIC		Radical surgery	2020-07-17		31	13	Both	Negative	Median-Low	1	1	1	1	NA	NA	Mixed	2+	Positive	1		Adjuvant chemotherapy
79	dMMR	Shanghai	1060036	QMLI	Female	57	No	2017-08-10	Lesser curvature	T4	Nx	M1	IV	0	No		NA					Median-Low	0	1	1	0	NA	NA	Intestinal	2+	Positive	1		No			1	2017-08-21	XELOX+H 6C，Cape	10	2	2018-03-19	43186	H+D	4	3	2018-06-04	2018-06-22	H
55	dMMR	Haerbin	711392	闵淑琴	Female	57	No	2018-01-19	Antrum	T3	N0	M0	IIA	0	Radical surgery	2018-01-24	6*5.5*0.7	34	0	Both	Negative	Median-Low	1	0	0	1	NA	NA	Mixed	0	Negative	2		Adjuvant chemotherapy	No	2020-07-31
59	dMMR	Haerbin	807435	王晓艳	Female	57	No	2019-12-04	Antrum	T3	N0	M0	IIA	0	Radical surgery	2019-12-17	6.5*6*1	40	0	Both	Negative	Low	1	0	0	1	MSI-H	Negative	Diffuse	1+	Negative	2		Adjuvant chemotherapy	No	2020-07-31
286	pMMR	4	467296	原培南	Male	57	No	2020-04-01	Cardiac	T2	N2	M0	IIA		Radical surgery	2020-04-11		23	5	Both	Negative	Low	1	1	1	1	MSS	NA	NA	0	Negative	2		Adjuvant chemotherapy	No	2020-09-26
287	pMMR	4	459731	周锦生	Male	57	No	2020-01-15	Fundus	T3	N0	M0	IIA		Radical surgery	2020-03-09	2.5	12	0	Negative	Negative	Median	1	1	1	1	NA	Negative	Intestinal	1+	Negative	2		Adjuvant chemotherapy	No	2020-08-25
246	pMMR	4	408873	饶灿华	Male	57	Yes	2018-11-06	Antrum	T1	N0	M0	IA		Radical surgery	2018-11-16		13	0	Negative	Negative	High-Median	1	1	1	1	NA	Negative	Intestinal	0	Negative	2		No	No	2020-09-30
559	pMMR	4	376048	吴荣光	Male	57	No	2017-12-05	Antrum	T4	N3	M0	IIIB		Radical surgery	2017-12-08	4	7	7	Both	Negative	Low	1	1	1	1	NA	Negative	Diffuse	0	Negative	2		Adjuvant chemotherapy	Yes	2020-04-10	0		2	8	2
707	pMMR	4	00M2259376	石忠伟	Male	57	No	2019-07-02	Antrum	Tx	Nx	M1	IV		No							Low	1	1	1	1	NA	NA	Diffuse	0	Negative	2		No			1	2019-07-31	FOLFOX	3	3	2019-09-18
790	pMMR	4	269222	邹小焱	Male	57	Yes	2019-10-01	Pylorus	Tx	N1	M1	IV		Palliative surgery	2019-10-28		40	2	Both	Negative	Low	1	1	1	1	NA	Negative	NA	0	Negative	2		Adjuvant chemotherapy
290	pMMR	4	407741	肖时来	Male	57	No	2018-10-13	EGJ	T3	N0	M0	IIA		Radical surgery	2018-11-08	2.3	30	0	Nerve Invasion	Negative	Median-Low	1	1	1	1	NA	Negative	Mixed	2+	NA	2		Adjuvant chemotherapy	No	2019-06-04
366	pMMR	4	450367	麦桂松	Male	57	No	2019-09-18	EGJ	T3	N1	M0	IIB		Radical surgery	2020-05-11	2.5	24	1	Nerve Invasion	Negative	Median-Low	1	1	1	1	NA	Negative	Mixed	0	Negative	2		Adjuvant chemotherapy	No	2020-09-23
867	pMMR	4	441577	陈树然	Male	57	No	2018-05-15	EGJ	T4	N2	M1	IV		Radical surgery	2018-07-15	4			NA		Median-Low	1	1	1	1	NA	Negative	NA	1+	Negative	2		Adjuvant chemotherapy	Yes	2019-09-02	1	2019-09-20	taxel	4	2	2020-08-11
257	pMMR	4	434668	林映明	Male	57	Yes	2019-07-18	Cardiac	T2	N0	M0	IB		Radical surgery	2019-07-18		24	0	Negative	Negative	Median	1	1	1	1	NA	Negative	Intestinal	0	Negative	2		No	No	2019-12-23
618	pMMR	4	422431	钟裕增	Male	57	No	2019-03-25	Cardiac	T4	N2	M0	IIIC		Radical surgery	2019-07-04						Low						NA	Diffuse	2+	NA	2			No	2020-08-27	0
853	pMMR	4	425442	潘波	Male	57	No	2019-02-15	unknown	T4	N3	M1	IV		Palliative surgery	2019-07-05	11	66	25	Vessel Invasion	Negative	Median-Low	1	1	1	1	NA	Positive	Intestinal	0	Negative	2		No			1	2019-08-09	albumin-bounded taxel	8	1	2020-10-15
39	dMMR	Haerbin	706891	陶凤彬	Male	57	No	2017-11-22	Antrum	T4	N0	M0	IIB	0	Radical surgery	2017-11-27	14*6*2.5	59	0	Both	Negative	Median-Low	1	0	0	1	NA	NA	Mixed	0	Negative			NA	No	2020-07-31
502	pMMR	4	435602	尤映华	Female	58	Yes	2019-07-01	Body	T3	N3	M0	IIIB		Radical surgery	2019-07-18	5	53	16	Both	Negative	Median-Low	1	1	1	1	NA	Negative	Mixed	0	Negative	0		Adjuvant chemotherapy	No	2019-10-22
472	pMMR	4	409439	张玮	Female	58	No	2018-11-07	Antrum	T4	N0	M0	IIIA		Palliative surgery	2018-11-21	4	3	0	Both	Negative	Median-Low	1	1	1	1	MSS	Negative	Intestinal	0	Negative	2		Adjuvant chemotherapy	Yes	2019-07-04	1	2019-07-24	CAPEOX	4	2	2019-10-12
146	dMMR	Shanghai	1180431	WJDI	Female	58	No	2019-02-03	Angle	T4	N3	M0	IIIC		Radical surgery	2019-02-12	5*3	22	13	Both	Negative	Median-Low	0	1	1	0	MSI-H	Negative	Mixed	2+	Negative	0		Adjuvant chemotherapy	No	2020-07-31
523	pMMR	4	429709	詹雪花	Female	58	No	2019-05-28	Angle	T4	N3	M0	IIIB		Radical surgery	2019-05-28		41	7	Nerve Invasion	Negative	Low	1	1	1	1	NA	Negative	Diffuse	1+	Negative	2		Adjuvant chemotherapy	No	2020-06-03
186	dMMR	Guangzhou	373290	谢春梅	Female	58	No	2017-11-03	Body	T3	N3	M1	IV		Palliative surgery	2017-11-10	7	56	11	Nerve Invasion	Negative	Median-Low	0	1	1	0	NA	Negative	Mixed	1+	Negative	2		No	NA		2
256	pMMR	4	462088	张贵良	Male	58	Yes	2020-03-12	Cardiac	T2	N0	M0	IB		Radical surgery	2020-04-02	2.5	38	0	Negative	Negative	Median-Low	1	1	1	1	NA	Negative	Intestinal	1+	Negative	2		No	No	2020-08-06
543	pMMR	4	416560	陈代华	Male	58	No	2019-01-28	Cardiac	T3	N3	M0	IIIB		Radical surgery	2019-01-28	3	24	11	Both	Negative	Median	1	1	1	1	NA	Negative	Intestinal	99	Negative	0		No	No	2020-09-20
193	dMMR	Guangzhou	364084	沈韶春	Male	58	No	2017-08-01	Body	T4	N3	M1	IV		No							Median-Low					MSI-H	NA	NA	99	NA	2		No			1	2017-08-05	taxel+cisplatin	2	3	2017-10-19
570	pMMR	4	471958	程伟通	Male	58	No	2020-06-11	Body	T4	N3	M0	IIIC		Radical surgery	2020-07-07	8	48	36	Both	Negative	Low	1	1	1	1	NA	Negative	Mixed	0	Negative	2		Adjuvant chemotherapy	No	2020-09-23
755	pMMR	4	458591	曾壬华	Male	58	No	2020-01-20	Body	T4	Nx	M1	IV		Palliative surgery	2020-02-21	3	2	2	Both	Negative	Low	1	1	1	1	NA	Negative	Diffuse	2+	Negative	0		No			1	2020-04-20	XELOX		2	2020-09-23
833	pMMR	4	453486	何凡	Male	58	No	2019-05-09	Body	T4	N3	M1	IV		Palliative surgery	2019-12-13	3.5	31	29	Both	Negative	Median-Low	1	1	1	1	MSS	Negative	Intestinal	0	Negative	2		No			1	2020-01-21	BGB	1	3	2020-03-13
179	dMMR	Guangzhou	414116	孔祥明	Male	58	No	2016-12-15	Antrum	T4	N3	M0	IIIC		Radical surgery			25	7	Both	Negative	Median-Low	0	1	1	0	NA	Negative	NA	99	NA	2		Adjuvant chemotherapy	Yes	2018-11-20	1	2019-01-30	SOX+PD1	4	2	2019-04-15
187	dMMR	Guangzhou	00M2228185	张正平	Male	58	No	2019-03-15	Antrum	Tx	Nx	M1	IV		Palliative surgery	2019-06-04				NA		NA	1	0	0	1	NA	Negative	NA	1+	Negative	2		NA			1		FLOT	4	2	2019-07-03
378	pMMR	4	266553	游惠雄	Male	58	No	2019-03-18	Antrum	T4	N0	M0	IIB		Radical surgery	2019-04-09	6	0	0	Vessel Invasion	Negative	Low	1	1	1	1	NA	Negative	Diffuse	0	Negative	2		Adjuvant chemotherapy	No	2020-06-23
758	pMMR	4	00C1223492	张凤祥	Male	58	NA	2017-04-08	Antrum	T3	N3	M1	IV		Palliative surgery	2017-04-08		23	14	Both	Negative	Low	1	1	1	1	NA	NA	Diffuse	1+	Negative	2		No			1	2017-05-17	SOX	5	2	2017-12-15
813	pMMR	4	439415	陈木龙	Male	58	No	2019-08-16	Antrum	T4	N2	M1	IV		Palliative surgery	2019-08-23	4	63	6	Negative	Negative	Median	1	1	1	1	NA	Negative	Intestinal	0	Negative	2		No			1	2019-10-25	SOX	2	3	2019-12-10
361	pMMR	4	443219	杜达宏	Male	58	No	2019-09-10	EGJ	T3	N1	M0	IIB		Radical surgery	2019-09-17	5	31	1	Negative	Negative	Median	1	1	1	1	NA	Negative	Intestinal	0	Negative	2		No	Yes	2020-03-01	1	2020-03-31	SOX	5	2	2020-08-20
708	pMMR	4	00M2425240	范秀春	Male	58	No	2020-04-24	EGJ	Tx	Nx	M1	IV		No							Low	1	1	1	1	NA	Negative	Mixed	2+	Positive	1		No			1	2020-04-29	SOX+herceptin	6	1	2020-09-11
153	dMMR	Guangzhou	478483	欧阳同效	Male	58	No	2020-08-08	Angle	T1	N0	M0	IA		Radical surgery	2020-08-27	3*1*1	34	0	Negative	Negative	Low	1	1	1	0	NA	Negative	Diffuse	0	Negative	2		No	No	2020-09-07
541	pMMR	4	413912	王林江	Male	58	No	2018-12-17	Angle	T3	N3	M0	IIIB		Radical surgery	2018-04-10						Median-Low						Negative	Intestinal	0	Negative	2			No	2020-07-30
271	pMMR	4	415426	蔡益兴	Male	58	No	2018-12-31	Cardiac	T2	N0	M0	IB		Radical surgery	2019-01-15	5.3	64	0	Negative	Negative	Median	1	1	1	1	NA	Negative	Intestinal	3+	Positive	2		No	No	2020-09-20
482	pMMR	4	437158	赵军	Male	58	No	2016-03-08	unknown	T3	N2	M0	IIIA		Radical surgery	2016-03-25		13	5			Median-Low	1	1	1	1	NA	Negative	NA	0	Negative	2		Adjuvant chemotherapy	Yes	2019-04-12	1	2019-05-01	XELOX		1	2020-05-09
340	pMMR	4	469293	梁益月	Female	59	No	2020-05-12	Fundus	T3	N1	M0	IIB		Radical surgery	2020-06-12	5	26	1	Nerve Invasion	Negative	High-Median	1	1	1	1	NA	Negative	Intestinal	1+	Negative	2		Adjuvant chemotherapy	No	2020-07-15
227	pMMR	4	449315	林玉珠	Female	59	No	2019-07-16	Body	T1	N0	M0	IA		Radical surgery	2019-11-21	1.5	55	0	Negative	Negative	Low	1	1	1	1	NA	Negative	Diffuse	0	Negative	2		No	No	2020-09-26
367	pMMR	4	447579	周曼旋	Female	59	No	2019-09-20	Angle	T4	N0	M0	IIB		Radical surgery	2019-10-30	2	50	0	Nerve Invasion	Negative	Low	1	1	1	1	NA	Negative	Diffuse	2+	NA	2		Adjuvant chemotherapy	No	2020-09-30
27	dMMR	Haerbin	702750	张淑兰	Female	59	No	2017-10-11	Antrum	T2	N0	M0	IB	0	Radical surgery	2017-10-13	6*5*0.4	16	0	Negative	Negative	Median	1	0	0	1	NA	NA	Intestinal	2+	NA			NA	No	2020-07-31
60	dMMR	Haerbin	616005	冯淑兰	Female	59	No	2015-10-14	Antrum	T3	N1	M0	IIB	0	Radical surgery	2015-11-04	7*5*1	36	1	Both	Negative	Median					MSI-H	NA	Intestinal	0	Negative	2		No	Yes	2015-11-30	1	2015-12-02	XELOX	8	1		2016-12-01	taxel+S1	4	2	2017-02-28	2017-03-02	Atezo
624	pMMR	4	472209	陈龙辉	Male	59	Yes	2019-03-12	Cardiac	T4	N3	M0	IIIC		Radical surgery	2019-03-12		20	8			Median	1	1	1	1	NA	NA	Intestinal	0	Negative	2		Adjuvant chemotherapy		2020-05-28	1	2019-05-10	sox		NONCRNONPD	2020-05-28
642	pMMR	4	00M1649159	罗小平	Male	59	NA	2011-12-21	Body	T4	N3	M0	IIIC		Radical surgery	2011-12-21				Nerve Invasion		Low	1	1	1	1	NA	Positive	NA	0	Negative	2		Adjuvant chemotherapy	Yes	2019-04-15	2
156	dMMR	Guangzhou	409644	陈建华	Male	59	No	2018-11-05	Antrum	T2	N0	M0	IB		Radical surgery	2018-11-23	2.5	31	0	Negative	Negative	Low	0	1	1	0	NA	Negative	Diffuse	0	Negative	2		No	No		0
406	pMMR	4	358858	荀荣安	Male	59	No	2017-06-16	Antrum	T4	N0	M0	IIB		Radical surgery	2017-06-15	4.7	58	0	Negative	Negative	Low	1	1	1	1	NA	NA	Mixed	3+	Positive	2			No	2020-09-30
564	pMMR	4	410586	李作由	Male	59	No	2018-11-23	Antrum	T4	N3	M0	IIIC		Radical surgery	2017-12-18	4.8	34	22	Both	Negative	Low	1	1	1	1	NA	Negative	Mixed	1+	Negative	2		No	No	2018-12-23
593	pMMR	4	356553	何国雄	Male	59	Yes	2017-04-01	Antrum	T4	N3	M0	IIIC		Radical surgery	2017-04-01		31	19	Both		Low	1	1	1	1	NA	NA	Diffuse	0	Negative	2		No	Yes	2017-05-10	1	2017-05-18	SP	6	1	2017-12-04
823	pMMR	4	437656	杨焕发	Male	59	Yes	2019-07-04	Antrum	Tx	Nx	M1	IV		No							Median	1	1	1	1	NA	NA	Intestinal	0	Negative	2		No
401	pMMR	4	472387	曾德忠	Male	59	No	2017-12-27	Pylorus	T4	N0	M0	IIB		Radical surgery	2017-12-27						Median-Low	1	1	1	1	NA	NA	NA	0	Negative	2		Adjuvant chemotherapy	Yes	2020-06-04	1	2020-07-02	xelox+BGB	4	1	2020-09-26
429	pMMR	4	404272	游火椿	Male	59	No	2018-09-12	Body	T4	N2	M0	IIIA		Palliative surgery	2019-05-08	5.5	12	4	Both	Negative	Low	1	1	1	1	NA	Negative	Mixed	0	Negative	2		No			0
514	pMMR	4	451886	陈永	Male	59	No	2019-11-07	Cardiac	T3	N3	M0	IIIB		Radical surgery	2019-12-04	6	49	26	Both	Negative	Median-Low	1	1	1	1	NA	Negative	Intestinal	0	Negative			Adjuvant chemotherapy	No	2020-07-28
41	dMMR	Haerbin	708644	李继生	Male	59	No	2017-11-28	Antrum	T3	N2	M0	IIIA	0	Radical surgery	2017-12-05	8*8*2	45	5	Nerve Invasion	Negative	NA	0	0	0	1	NA	NA	Diffuse	0	Negative			NA
245	pMMR	4	412961	毛小兰	Female	60	Yes	2018-11-08	Body	T1	N0	M0	IA		Radical surgery	2018-12-25		42	0	Negative	Negative	NA	1	1	1	1		Negative	Diffuse	0	Negative	2		No	No	2020-09-30
294	pMMR	4	446547	欧阳毓芬	Female	60	No	2019-10-19	Antrum	T2	N1	M0	IIA		Radical surgery	2019-10-29	2.5	40	2	Both	Negative	Median	1	1	1	1	NA	Negative	Intestinal	0	Negative	2		Adjuvant chemotherapy	No	2020-08-06
718	pMMR	4	466929	蔡秀莲	Female	60	No	2020-04-22	Antrum	T4	Nx	M1	IV		No							Low	1	1	1	1	NA	NA	Diffuse	0	Negative	2		No			1	2020-05-15	FOLFOX	3	3	2020-09-26
799	pMMR	4	447076	黄淑琼	Female	60	Yes	2019-09-15	Body	Tx	Nx	M1	IV		No							Low	1	1	1	1	NA	NA	Diffuse	0	Negative	2		No			1	2019-10-23	BGB+CAPOX	4	2	2020-01-14
519	pMMR	4	441542	张玉莺	Female	60	No	2019-08-23	Cardiac	T4	N2	M0	IIIB		Radical surgery	2019-11-14	1.5	48	2	Nerve Invasion	Negative	Median	1	1	1	1	NA	Negative	NA	0	Negative			Adjuvant chemotherapy	No	2020-08-03
425	pMMR	4	463956	赖玉琴	Male	60	No	2020-03-31	Cardiac	T3	N2	M0	IIIA		Radical surgery	2020-04-21	3.5	60	4	Both	Negative	Low	1	1	1	1	NA	Negative	Mixed	0	Negative	2		No	No	2020-09-26
151	dMMR	Guangzhou	473100	陈季仁	Male	60	No	2020-06-30	Body	T1	N0	M0	IA		Radical surgery	2020-07-17	1.5*1	41	0	Negative	Negative	Low	1	1	1	0	NA	Negative	Diffuse	0	Negative	2		No	No	2020-08-30
203	pMMR	4	477102	黄雄飘	Male	60	No	2020-08-15	Body	T1	N0	M0	IA		Radical surgery	2020-08-17	0.8	0	0	Negative	Negative	Median-Low	1	1	1	1	NA	Positive	Mixed	0	Negative	2		No	No	2020-09-25
456	pMMR	4	426290	刘光宁	Male	60	Yes	2019-04-17	Body	T2	N3	M0	IIIA		Radical surgery	2019-05-08		47	9	Negative		NA	1	1	1	1	NA	Negative	NA	0	Negative	2		Adjuvant chemotherapy	No	2020-09-21
743	pMMR	4	439550	任兴标	Male	60	No	2019-07-30	Body	T4	Nx	M1	IV		No							Low	1	1	1	1	NA	NA	Diffuse	0	Negative	2		No			1	2019-08-12	SOX	5	noncrnonpd	2019-12-18
132	dMMR	Shanghai	1151534	LGPI	Male	60	No	2018-09-18	Antrum	T2	N2	M0	IIB	0	Radical surgery	2018-10-10	8*7cm	64	4	Vessel Invasion	Negative	Low	0	1	1	0	NA	Negative	Mixed	1+	Negative	2		Adjuvant chemotherapy	No	2020-07-28
137	dMMR	Shanghai	1169708	HYXI	Male	60	No	2018-12-08	Antrum	T2	N1	M0	IIA	0	Radical surgery	2018-12-20	4*3cm	25	1	Vessel Invasion	Negative	Low	0	1	1	0	NA	Negative	Mixed	0	Negative	0		Adjuvant chemotherapy	Yes	2019-10-28	0
263	pMMR	4	00M2262115	吴永英	Male	60	No	2019-07-08	Antrum	T2	N0	M0	IB		Radical surgery	2019-08-05	4	50	0	Both	Negative	Median-Low	1	1	1	1	NA	Negative	Intestinal	0	Negative	2		No	No	2020-09-14
585	pMMR	4	473824	黎均海	Male	60	No	2020-03-06	Antrum	T4	N3	M0	IIIC		Radical surgery	2020-07-20	5	37	8	Both	Negative	Median-Low	1	1	1	1	NA	Negative	Mixed	0	Negative	2		No	No	2020-09-25
792	pMMR	4	445799	刘树财	Male	60	No	2019-09-24	Antrum	Tx	Nx	M1	IV		No					NA		Median-Low	1	1	1	1		Negative	Intestinal	0	Negative	2				2017-06-17	1	2019-10-10	XELOX+BGB-A317	6	1	2020-06-24
796	pMMR	4	00M2324161	彭伟雄	Male	60	No	2019-09-01	Antrum	Tx	Nx	M1	IV		No							Low	1	1	1	1	NA	NA	Diffuse	0	Negative	2		No
641	pMMR	4	00M2319961	陈宝富	Male	60	No	2016-11-15	Stump	T4	N3	M0	IIIC		Radical surgery	2016-11-15						NA	1	1	1	1	NA	NA	Mixed	0	Negative	2		Adjuvant chemotherapy	Yes	2019-08-14	1	2019-12-25	Cape	6	2	2020-09-15
212	pMMR	4	467010	霍绮华	Male	60	No	2020-04-01	EGJ	T1	N0	M0	IA		Radical surgery	2020-05-27	2.5	22	0	Negative	Negative	Median-Low	1	1	1	1	NA	Negative	Mixed	0	Negative	2		No	No	2020-09-25
323	pMMR	4	412376	夏术贵	Male	60	No	2018-12-03	EGJ	T3	N0	M0	IIA		Radical surgery	2018-12-10	2.5	29	0	Both	Negative	Low	1	1	1	1	NA	Negative	Diffuse	0	Negative	2		No	No	2020-09-11
368	pMMR	4	470712	龚海林	Male	60	No	2019-09-15	EGJ	T3	N1	M0	IIB		Radical surgery	2020-06-24	6	14	1	Negative	Negative	Median-Low	1	1	1	1	NA	Negative	Intestinal	0	Negative	2		No	No	2020-09-26
476	pMMR	4	411507	杨传宏	Male	60	Yes	2018-11-17	EGJ	T3	N2	M0	IIIA		Radical surgery	2018-12-07	4	73	3	Nerve Invasion	Negative	Low	1	1	1	1	NA	Negative	Diffuse	0	Negative	2		Adjuvant chemotherapy	No	2020-09-30
504	pMMR	4	466404	黄荣耀	Male	60	No	2020-05-07	EGJ	T3	N3	M0	IIIB		Radical surgery	2020-05-15	3	27	9	Both	Negative	Median	1	1	1	1	NA	Negative	Intestinal	0	Negative	2		Adjuvant chemotherapy	No	2020-09-17
496	pMMR	4	443368	刘远新	Male	60	Yes	2019-07-17	Angle	T3	N3	M0	IIIB		Radical surgery	2019-09-17	3.2	34	11	Vessel Invasion	Negative	Low	1	1	1	1	NA	Negative	Intestinal	0	Negative	2		No	No	2019-10-12
501	pMMR	4	471814	汤维军	Male	60	No	2020-06-03	Cardiac	T3	N3	M0	IIIB		Radical surgery	2020-07-02	6	33	8	Nerve Invasion	Negative	Median-Low	1	1	1	1	NA	Negative	Mixed	1+	Negative	2		Adjuvant chemotherapy	No	2020-09-20
17	dMMR	Haerbin	676693	王延臣	Male	60	No	2016-10-26	Antrum	T3	N0	M0	IIA	1	Radical surgery	2016-12-29	9*6*1	21	0	Nerve Invasion	Negative	Low	1	0	0	1	NA	NA	Mixed	0	Negative			Adjuvant chemotherapy	No	2020-07-31
52	dMMR	Haerbin	714989	陈贵发	Male	60	No	2018-01-24	Antrum	T2	N1	M0	IIA	0	Radical surgery	2018-01-11	2*1.5*1	22	2	Vessel Invasion	Negative	Median	1	0	0	1	NA	NA	NA	0	Negative	2		Adjuvant chemotherapy	No	2020-07-31
508	pMMR	4	463272	王秀君	Female	61	No	2019-11-25	Body	T4	N3	M0	IIIB		Radical surgery	2020-04-14	3	42	16	Nerve Invasion	Negative	Low	1	1	1	1	NA	Negative	Mixed	0	Negative	2		No	No	2020-04-29
255	pMMR	4	467958	黄美恋	Female	61	No	2020-05-14	Antrum	T2	N0	M0	IB		Radical surgery	2020-08-26	5	48	0	Negative	Negative	Median-Low	1	1	1	1	NA	Negative	Mixed	0	Negative	2		No	No	2020-09-22
731	pMMR	4	422448	曾木兰	Female	61	Yes	2019-03-19	Antrum	Tx	Nx	M1	IV		Palliative surgery	2019-03-27				NA		Median-Low	1	1	1	1	NA	Negative	NA	0	Negative	2		No		2019-09-11	1	2019-04-15	XELOX	6	2	2019-09-11
818	pMMR	4	00M2195645	王丽平	Female	61	NA	2019-04-01	Greater curvature	Tx	Nx	M1	IV		No							Low						Negative	Mixed	2+	Positive	1					1	2018-07-12	XELOX	9	1	2020-06-10
219	pMMR	4	450111	陆惠珠	Female	61	No	2019-11-01	Angle	T1	N0	M0	IA		Radical surgery	2019-11-21	1.2	54	0	Negative	Negative	Median	1	1	1	1	NA	Negative	Intestinal	1+	Negative	2		No	No	2020-09-27
12	dMMR	Haerbin	676503	杨玉杰	Female	61	No	2016-11-21	Angle	T1	N0	M0	IA	0	Radical surgery	2016-12-01	2.5*2.5	15	0	NA	Negative	Median-Low	1	0	0	1	NA	NA	NA	2+	NA			NA	No	2020-07-31
16	dMMR	Haerbin	666189	边书敏	Female	61	No	2016-12-16	Body	T3	N3	M0	IIIB	0	Radical surgery	2016-12-27	3*2.5*1	53	13	Both	Negative	Low	1	0	0	1	NA	NA	Diffuse	1+	Negative			Adjuvant chemotherapy	Yes	2018-04-20	1	2018-05-08
21	dMMR	Haerbin	674143	葛亚娟	Female	61	No	2017-03-07	EGJ	T3	N0	M0	IIA	0	Radical surgery	2017-03-14	8*4*1	20	0	Both	Negative	Median-Low	0	0	0	1	NA	NA	Mixed	0	Negative			Adjuvant chemotherapy	No	2020-07-31
584	pMMR	4	462344	田文全	Male	61	No	2020-03-14	Cardiac	T4	N3	M0	IIIC		Radical surgery	2020-04-08	5.5	40	23	Both	Negative	Low	1	1	1	1	NA	Negative	Mixed	0	Negative	2		Adjuvant chemotherapy	No	2020-09-26
767	pMMR	4	449937	林运河	Male	61	No	2019-11-20	Cardiac	Tx	Nx	M1	IV		No					NA		Low	1	1	1	1		NA	Diffuse	3+	Positive	2
871	pMMR	4	370219	李展鹏	Male	61	Yes	2017-09-28	Cardiac	T3	N2	M1	IV		Palliative surgery	2017-10-16	8.5	28	3	Vessel Invasion	Negative	Median-Low	1	1	1	1	NA	Negative	Intestinal	0	Negative	2		Adjuvant chemotherapy
239	pMMR	4	410978	曾志强	Male	61	No	2018-12-05	Body	T1	N0	M0	IA		Radical surgery	2018-12-05		10	0	NA	Negative	High-Median	1	1	1	1	NA	Negative	Intestinal	3+	Positive	2		No	No	2020-09-04
242	pMMR	4	407850	陈太德	Male	61	No	2018-10-19	Body	T1	N0	M0	IA		Radical surgery	2018-11-02	5	54	0	Nerve Invasion	Negative	Median-Low	1	1	1	1	MSS	Negative	Intestinal	1+	Negative	2		No	No	2020-09-01
272	pMMR	4	408718	范恒保	Male	61	No	2018-11-05	Body	T2	N0	M0	IB		Radical surgery	2018-10-31	2.5	21	0	Nerve Invasion	Negative	Median	1	1	1	1	NA	Negative	Intestinal	0	Negative	2		No	No	2020-09-01
696	pMMR	4	417856	杨培辉	Male	61	No	2019-01-23	Body	T4	N3	M1	IV		No					NA		Low	1	1	1	1		Negative	Diffuse	3+	Positive							2019-01-30	herceptin+sox	1→2	2	2019-05-25
217	pMMR	4	438882	邱惜音	Male	61	No	2019-07-29	Antrum	T1	N0	M0	IA		Radical surgery	2019-11-04	2.8	61	0	Negative	Negative	Median	1	1	1	1	NA	Negative	Intestinal	3+	Positive	2		Adjuvant chemotherapy	No	2020-05-07
302	pMMR	4	443948	应旭昌	Male	61	No	2019-09-14	Antrum	T3	N2	M0	IIA		Radical surgery	2019-09-29	3	40	0	Negative	Negative	Low	1	1	1	1	NA	Negative	Diffuse	0	Negative	2		Adjuvant chemotherapy	No	2020-09-30
325	pMMR	4	412873	肖三臣	Male	61	No	2018-12-11	Antrum	T3	N1	M0	IIA		Radical surgery	2018-12-21	1.5	35	1	Nerve Invasion	Negative	Median-Low	1	1	1	1	NA	Negative	Diffuse	0	Negative	2		Adjuvant chemotherapy	No	2020-09-30
440	pMMR	4	451198	蔡建区	Male	61	No	2019-11-14	Antrum	T4	N2	M0	IIIA		Radical surgery	2019-11-29	7	42	4	Vessel Invasion	Negative	Median-Low	1	1	1	1	NA	Negative	Intestinal	0	Negative	2		Adjuvant chemotherapy	No	2020-09-23
473	pMMR	4	410053	孔莹	Male	61	Yes	2018-11-08	Antrum	T4	N2	M0	IIIA		Radical surgery	2018-11-28	4.2	37	5	Nerve Invasion	Negative	Low	1	1	1	1	NA	Negative	Diffuse	0	Negative	2		Adjuvant chemotherapy	No	2020-09-02
549	pMMR	4	410099	麦玉满	Male	61	Yes	2018-11-07	Antrum	T4	N3	M0	IIIB		Radical surgery	2018-11-27	4	30	12	Nerve Invasion	Negative	Low	1	1	1	1	NA	Negative	Diffuse	0	Negative	2		Adjuvant chemotherapy	No	2020-09-30
560	pMMR	4	368280	潘维荣	Male	61	Yes	2017-09-05	Antrum	T4	N0	M1	IIIB		Palliative surgery	2017-09-13	8	5	0	Negative	Negative	Median-Low	1	1	1	1	NA	Negative	Intestinal	0	Negative	2					1	2017-09-26	docetaxel+cisplatin	4	2	2020-09-15
673	pMMR	4	00M2509017	石令护	Male	61	No	2020-07-29	Antrum	T2	N1	M1	IV		Palliative surgery	2020-07-29		46	2	Both	Negative	Median	1	1	1	1	NA	NA	Intestinal	2+	Positive	1		No			1	2020-09-07	herceptin+sox			2020-09-26
736	pMMR	4	00M2364134	张玉龙	Male	61	No	2019-12-02	Antrum	Tx	Nx	M1	IV		No							Median	1	1	1	1	NA	Negative	Intestinal	3+	Positive	2		No
753	pMMR	4	00M1795786	江品超	Male	61	NA	2017-01-19	Antrum	T3	N3	M1	IV		Palliative surgery	2017-01-19		53	48	Both	Negative	NA	1	1	1	1	NA	NA	NA	0	Negative	0		No		2017-02-25	1	2017-03-03	SOX	3	3	2017-04-24
575	pMMR	4	469878	陈联芬	Male	61	Yes	2020-05-20	Greater curvature	T4	N3	M0	IIIC		Radical surgery	2020-06-16	11	47	18	Both	Negative	Low	1	1	1	1	NA	Negative	Diffuse	1+	Negative	2		Adjuvant chemotherapy	No	2020-09-26
394	pMMR	4	414544	冯印	Male	61	No	2018-12-13	EGJ	T1	N3	M0	IIB		Radical surgery	2018-12-26	6	18	7	Both	Negative	Median	1	1	1	1	NA	Negative	Mixed	0	Negative	2		Adjuvant chemotherapy	No	2020-09-20
316	pMMR	4	418072	崔洪余	Male	61	Yes	2019-01-22	Angle	T3	N0	M0	IIA		Radical surgery	2019-06-20	2.5	0	0	Nerve Invasion	Negative	Median-Low	1	1	1	1	NA	NA	Intestinal	0	Negative	2		No	Yes	2019-07-20	1	2019-07-24	xeloda	11	2	2020-07-22
596	pMMR	4	449286	林焕钦	Male	61	No	2019-10-29	Body	T4	N3	M1	IV		Palliative surgery	2019-11-22						Median	1	1	1	1		NA	Mixed	0	Negative				No	2020-09-02
283	pMMR	4	473638	陈玉松	Male	61	No	2020-06-13	Cardiac	T3	N0	M0	IIA		Radical surgery	2020-07-16	4	40	0	Nerve Invasion	Negative	Median-Low	1	1	1	1	NA	Negative	Mixed	0	Negative	2		No	No	2020-09-11
860	pMMR	4	414508	张玉生	Male	61	Yes	2018-11-28	Cardiac	T1	N0	M1	IV		Palliative surgery	2019-08-12		17	0	Negative	Negative	Low	1	1	1	1	NA	Positive	Diffuse	0	Negative	2		No			0
31	dMMR	Haerbin	701116	荣新华	Male	61	No	2017-10-31	Antrum	T2	N0	M0	IB	0	Radical surgery	2017-11-01	6*5*1	32	0	Vessel Invasion	Negative	NA	1	0	0	1	NA	NA	Diffuse	1+	Negative			Adjuvant chemotherapy	NA
380	pMMR	4	431097	黄亚莲	Female	62	No	2019-05-28	Cardiac	T3	N1	M0	IIB		Radical surgery	2019-06-13	5.5	53	1	Nerve Invasion	Negative	Median-Low	1	1	1	1	NA	Negative	Mixed	0	Negative	2		Adjuvant chemotherapy	No	2020-09-14
844	pMMR	4	423139	潘浩颜	Female	62	No	2019-03-25	Fundus	Tx	Nx	M1	IV		Palliative surgery	2019-04-02				NA		Low	1	1	1	1	NA	Negative	NA	0	Negative	2		No		2019-11-17	1	2019-04-12	SOX+js001	3	2	2019-11-17
159	dMMR	Guangzhou	412140	田明姬	Female	62	Yes	2018-11-03	Body	T3	N0	M0	IIA		Radical surgery	2018-12-12	7*6*1	61	0	Nerve Invasion	Negative	Median-Low	1	1	1	0	NA	Negative	Intestinal	2+	NA	2		Adjuvant chemotherapy	No
188	dMMR	Guangzhou	445803	何丽明	Female	62	Yes	2019-09-30	Body	Tx	Nx	M1	IV		No					NA		Low	0	1	1	0	NA	NA	Diffuse	0	Negative	2		NA	No		1	2019-10-10	1	5	2
260	pMMR	4	451773	黄带英	Female	62	No	2019-10-26	Body	T1	N1	M0	IB		Radical surgery	2019-12-03	2.6	35	2	Vessel Invasion	Negative	Median-Low	1	1	1	1	NA	Negative	Mixed	2+	NA	2		No	No	2020-09-26
684	pMMR	4	00M2487117	刘兰萍	Female	62	Yes	2020-06-21	Body	Tx	Nx	M1	IV		No							Low	1	1	1	1	NA	NA	Mixed	2+	Negative	0		No
136	dMMR	Shanghai	1164728	ZHJU	Female	62	No	2018-11-18	Antrum	T1	N0	M0	IA	0	Radical surgery	2018-11-30	2*2cm	37	0	Negative	Negative	Low	0	1	1	0	MSI-H	Negative	Diffuse	2+	NA	2		No	No	2020-07-31
165	dMMR	Guangzhou	411925	曹满江	Female	62	No	2018-11-23	Antrum	T2	N2	M0	IIB		Radical surgery	2018-12-11		35	5	Negative	Negative	High-Median	0	1	1	0	NA	Negative	NA	0	Negative	2		Adjuvant chemotherapy	No
614	pMMR	4	00M2213027	叶小英	Female	62	No	2019-05-01	Antrum	T4	N3	M0	IIIC		Radical surgery	2019-05-08		10	8		Negative	Median-Low	1	1	1	1	NA	Negative	NA	3+	Positive	2		Adjuvant chemotherapy	No	2020-09-02
252	pMMR	4	477907	俞瑞君	Female	62	No	2020-08-03	Greater curvature	T1	N1	M0	IB		Radical surgery	2020-08-25	4	37	1	Negative	Negative	Median-Low	1	1	1	1	NA	Negative	Intestinal	0	Negative	2		No
298	pMMR	4	445830	韦彩秀	Female	62	No	2019-09-25	EGJ	T3	N0	M0	IIA		Radical surgery	2020-02-28	2	8	0	Negative	Negative	Median	1	1	1	1	NA	Negative	Intestinal	0	Negative	2		Adjuvant chemotherapy	No	2020-08-05
357	pMMR	4	453836	张淑雅	Female	62	No	2019-11-15	EGJ	T3	N1	M0	IIB		Radical surgery	2019-12-16	9	14	1	Both	Negative	Low	1	1	1	1	NA	NA	Mixed	0	Negative	2		Adjuvant chemotherapy	No	2020-09-16
485	pMMR	4	422694	李革	Female	62	No	2019-03-18	EGJ	T3	N2	M0	IIIB		Radical surgery	2019-03-25	4.5	21	6	Both	Negative	Median	1	1	1	1	NA	Negative	Intestinal	0	Negative	2		No	No	2019-04-22
706	pMMR	4	00M2443027	苏秀清	Female	62	No	2020-05-14	Cardiac	Tx	Nx	M1	IV		No							Low	1	1	1	1	NA	Negative	NA	0	Negative	2		No			1	2020-05-29	BGB+XELOX	4	1	2020-09-26
14	dMMR	Haerbin	677042	马东英	Female	62	No	2016-12-07	Antrum	T1	N1	M0	IB	0	Radical surgery	2016-12-19	2.5*2*1	16	2	Vessel Invasion	Negative	Median-Low	1	0	0	1	NA	NA	NA	1+	Negative			Adjuvant chemotherapy	No	2020-07-31
491	pMMR	4	476819	黄学文	Male	62	Yes	2020-07-26	Fundus	T4	N1	M0	IIIB		Radical surgery	2020-08-13	5	41	2	Nerve Invasion	Negative	Low	1	1	1	1	NA	Positive	Diffuse	0	Negative	2		No	No	2020-09-14
124	dMMR	Shanghai	1143913	ZSQU	Male	62	No	2018-08-16	Body	T4	N3	M0	IIIC	0	Radical surgery	2018-08-31	9*8cm	44	24	Both	Negative	Median-Low	0	1	1	0	NA	Negative	Mixed	2+	Negative	0		Adjuvant chemotherapy	No	2019-12-27
326	pMMR	4	408189	陈吉胜	Male	62	No	2018-11-07	Body	T2	N1	M0	IIA		Radical surgery	2018-11-07	1.5	66	1	Nerve Invasion	Negative	Median-Low	1	1	1	1	NA	Negative	Intestinal	2+	NA	2		Adjuvant chemotherapy	No	2020-09-01
431	pMMR	4	452698	傅振棕	Male	62	No	2019-11-15	Body	T4	N2	M0	IIIA		Radical surgery	2020-03-20	5.5	14	4	Both	Negative	Low	1	1	1	1	NA	Negative	Mixed	0	Negative	2		Adjuvant chemotherapy	No	2020-07-30
819	pMMR	4	437227	乔明伟	Male	62	No	2019-07-15	Body	T3	N3	M1	IV		Palliative surgery	2020-01-16	8	84	64	Both	Negative	Median-Low	1	1	1	1	NA	Negative	Intestinal	2+	Negative	0		No			1	2019-07-30	sox-folfox	8	2	2020-09-24
93	dMMR	Shanghai	1112572	DZBI	Male	62	No	2018-01-11	Antrum	T3	N2	M0	IIIA	0	Radical surgery	2018-04-19	3.5x3cm	34	4	Both	Negative	Median-Low	0	1	1	0	NA	Negative	Intestinal	2+	NA	2		Adjuvant chemotherapy	NA
176	dMMR	Guangzhou	00M2455899	张德双	Male	62	Yes	2020-05-28	Antrum	T4	N2	M0	IIIA		Radical surgery	2020-06-18	7*5*2	47	6	Both	Negative	Low	0	1	1	0	NA	Negative	Diffuse	0	Negative	2		No
178	dMMR	Guangzhou	335542	刘泽棠	Male	62	No	2016-09-22	Antrum	T3	N3	M0	IIIB		Radical surgery	2016-09-23	5	60	15	Both	Negative	Median-Low					MSI-H	Negative	Intestinal	0	Negative	2		Adjuvant chemotherapy	Yes	2017-10-26	1	2018-04-01	SOX	NA	4	2018-11-12
445	pMMR	4	453167	石志富	Male	62	Yes	2019-09-29	Antrum	T4	N1	M0	IIIA		Radical surgery	2019-12-13	2	50	2	Vessel Invasion	Negative	Median	1	1	1	1	NA	Negative	Intestinal	0	Negative	2		Adjuvant chemotherapy	No	2020-09-27
480	pMMR	4	381449	关晏民	Male	62	Yes	2018-01-24	Antrum	T4	N2	M0	IIIA		99					NA		Low	1	1	1	1	MSS	NA	Mixed	1+	Negative	2			No	2020-09-30
756	pMMR	4	336649	吴克音	Male	62	Yes	2016-09-10	Antrum	Tx	Nx	M1	IV		Palliative surgery	2016-10-17	5	21	10	Both		Low	1	1	1	1	NA	Negative	Intestinal	2+	NA	2		Adjuvant chemotherapy		2017-03-01	2
770	pMMR	4	454117	何锡垣	Male	62	Yes	2019-12-09	Antrum	T4	Nx	M1	IV		Radical surgery	2020-06-22	8	25	15	Negative	Negative	Low	1	1	1	1	NA	Negative	Diffuse	1+	Negative	2		Adjuvant chemotherapy
831	pMMR	4	435899	伍迪朋	Male	62	No	2019-06-15	Antrum	Tx	Nx	M1	IV		No							Median	1	1	1	1	NA	NA	Intestinal	99	NA	2		No			1	2019-07-12	BGB	13	1	2020-04-30
89	dMMR	Shanghai	1109787	LSLO	Male	62	No	2018-03-01	Whole stomach	T4	N0	M0	IIB	0	Radical surgery	2018-04-09	8*7cm	25	0	Both	Negative	Low	0	1	1	0	NA	Negative	Mixed	1+	Negative	2		NA	NA
568	pMMR	4	472790	梁跃	Male	62	No	2020-06-17	Lesser curvature	T3	N3	M0	IIIC		Radical surgery	2020-07-08	4	26	7	Nerve Invasion	Negative	Low	1	1	1	1	NA	Negative	Diffuse	0	Negative	2		Adjuvant chemotherapy	No	2020-09-15
531	pMMR	4	421934	张永恒	Male	62	Yes	2018-10-15	EGJ	T3	N3	M0	IIIB		Radical surgery	2019-03-20		32	16	Both	Negative	Median	1	1	1	1	NA	Negative	Intestinal	3+	Positive	2		Adjuvant chemotherapy	Yes	2019-09-18	1	2018-10-29	herceptin+taxel	6	1	2019-12-20
410	pMMR	4	477558	曾月嫦	Male	62	Yes	2020-08-07	Cardiac	T3	N1	M0	IIIA		Radical surgery	2020-08-18	5	31	1	Both	Negative	Low	1	1	1	1	NA	Negative	Diffuse	0	Negative	2		No	No	2020-09-08
500	pMMR	4	443968	刘镇树	Male	62	No	2019-09-05	Cardiac	T4	N1	M0	IIIB		Radical surgery	2019-09-27	4.5	6	1	Both	Negative	Low	1	1	1	1	NA	NA	Diffuse	0	Negative	2		No	No	2019-12-22
715	pMMR	4	459593	朱北雄	Male	62	No	2020-01-23	Cardiac	Tx	Nx	M1	IV		No					NA		Low	1	1	1	1		Negative	Intestinal	2+	Positive	1					0
43	dMMR	Haerbin	701466	王树生	Male	62	No	2017-11-30	Antrum	T3	N2	M0	IIIA	0	Radical surgery	2017-12-07	10*7*1.5	23	5	Vessel Invasion	Negative	Low	1	0	0	1	NA	NA	Diffuse	0	Negative			NA	No	2020-07-31
73	dMMR	Haerbin	711624	张俊	Male	62	No	2017-11-08	Body	Tx	Nx	M1	IV	0	No							NA	0	0	0	1	NA	NA	NA	0	Negative	2		No			1	2017-12-14	SOX	4	2	2018-04-19	2018-04-20	taxel+Cape	14	2	2019-09-11	2019-09-12	CPT-11+Ram
196	dMMR	Guangzhou	00M2428146	周芙容	Female	63	NA	2020-04-27	Body	Tx	Nx	M1	IV		No							Low	0	1	1	0	NA	NA	Diffuse	1+	Negative	1		NA			1		S-1
811	pMMR	4	319037	何秀英	Female	63	No	2016-03-04	Body	T3	N3	M1	IV		Radical surgery	2016-03-11	12	55	21	Both	Negative	Median-Low	1	1	1	1	NA	Negative	Mixed	0	Negative	2		No
827	pMMR	4	434520	邱杏英	Female	63	No	2019-06-21	Body	Tx	Nx	M1	IV		Palliative surgery	2019-12-16		31	0	Nerve Invasion	Negative	Low	1	1	1	1	NA	Negative	Diffuse	0	Negative	2		No			1	2019-07-26	XELOX+BGBA317	6	1	2020-09-30
222	pMMR	4	445659	房燕飞	Female	63	No	2019-09-27	Antrum	T1	N0	M0	IA		Radical surgery	2019-10-12		39	0	Vessel Invasion	Negative	Low	1	1	1	1	NA	Negative	Diffuse	0	Negative	2		No	No	2020-09-30
292	pMMR	4	457948	莫瑞香	Female	63	Yes	2020-01-11	Antrum	T3	N0	M0	IIA		Radical surgery	2020-01-19	2.5	51	0	Nerve Invasion	Negative	Median-Low	1	1	1	1	NA	Negative	Intestinal	2+	NA	2		Adjuvant chemotherapy	No	2020-09-15
488	pMMR	4	408449	张敏	Female	63	No	2018-10-29	EGJ	T3	N1	M0	IIIB		Radical surgery	2018-11-07	6	31	1	Vessel Invasion	Negative	Median	1	1	1	1	NA	Negative	Intestinal	3+	Positive	2		Adjuvant chemotherapy	No	2018-12-11	0
623	pMMR	4	431164	崔舒	Female	63	Yes	2019-03-28	Angle	T3	N3	M0	IIIC		Radical surgery	2019-06-14	2.5	64	16	Both	Negative	Median-Low	1	1	1	1	NA	Negative	Mixed	3+	Positive	2		Adjuvant chemotherapy	No	2020-09-26
183	dMMR	Guangzhou	408930	张顺葵	Female	63	No	2018-10-22	Body	Tx	Nx	M1	IV		No					NA		Low	0	1	1	0	NA	NA	Mixed	0	Negative	2		No	No		1	2018-11-10	FOLFOX+Nivolumab	12	1
4	dMMR	Haerbin	658488	朱德范	Female	63	No	2016-10-18	Antrum	T3	N3	M0	IIIC	0	Radical surgery	2016-10-25	2.5*2*0.8	45	29	Both	Negative	Median-Low	1	0	0	1	NA	NA	NA	1+	Negative			Adjuvant chemotherapy
76	dMMR	Shanghai	1175046	PLYI	Female	63	No	2016-10-31	Antrum	T4	N1	M0	IIIA	0	Radical surgery	2016-10-31		21	2	Vessel Invasion	Positive	Low	0	1	1	0	NA	NA	Diffuse	0	Negative	2		Adjuvant chemotherapy	Yes	2019-01-11	1	2019-01-12	IP	4	2	2019-03-18	43605	sintilimab	2	3	2019-07-26	2019-09-11	TS
512	pMMR	4	465305	黄德军	Male	63	Yes	2019-12-30	Cardiac	T3	N3	M0	IIIB		Radical surgery	2020-04-29	4	61	9	Both	Negative	Median-Low	1	1	1	1	NA	Negative	Mixed	0	Negative	2		Adjuvant chemotherapy	No	2020-07-15
885	pMMR	4	460526	林土明	Male	63	No	2020-01-14	Cardiac	T2	N0	M0	IA		Radical surgery	2020-03-13	3	39	0	Vessel Invasion	Negative	Median	1	1	1	1	NA	Negative	Intestinal	1+	Negative	2		No
185	dMMR	Guangzhou	00M2160354	江怀德	Male	63	No	2019-01-25	Fundus	Tx	Nx	M1	IV		No					NA		Median	1	1	1	0	NA	NA	Intestinal	3+	Positive	2		No	NA
275	pMMR	4	412421	王道宏	Male	63	No	2018-11-19	Fundus	T2	N0	M0	IB		Radical surgery	2018-12-14	2.5	22	0	Vessel Invasion	Negative	Median-Low	1	1	1	1	NA	Negative	Intestinal	1+	Negative	2		No	No	2020-09-30
766	pMMR	4	448371	袁淦垣	Male	63	Yes	2019-10-18	Fundus	T3	N3	M1	IV		Palliative surgery	2019-11-05	8	44	40	Both	Negative	Median-Low	1	1	1	1	NA	Negative	Intestinal	0	Negative			No
793	pMMR	4	426003	钟东江	Male	63	No	2019-02-18	Fundus	Tx	Nx	M1	IV		No							Median-Low	1	1	1	1		NA	NA	1+	Negative	0					1	2019-02-27	xelox	2	3	2019-04-10
540	pMMR	4	418958	吴子镜	Male	63	No	2019-02-15	Body	T3	N3	M0	IIIB		Radical surgery	2019-02-21	2.5	60	7	Both	Negative	Low	1	1	1	1	NA	Negative	Diffuse	1+	Negative	2		Adjuvant chemotherapy	No	2020-09-20
580	pMMR	4	463939	朱远眉	Male	63	No	2020-04-03	Body	T3	N3	M0	IIIC		Radical surgery	2020-04-23	6	60	22	Both	Negative	Median-Low	1	1	1	1	NA	Positive	NA	0	Negative	2		No	No	2020-09-21
92	dMMR	Shanghai	1111784	ZCCA	Male	63	No	2018-04-04	Antrum	T1	N1	M0	IB	0	Radical surgery	2018-04-17	6*5cm	57	2	Negative	Negative	Low	0	1	1	0	NA	Negative	Mixed	2+	NA	2		NA	NA
98	dMMR	Shanghai	1115196	SYQI	Male	63	No	2018-04-20	Antrum	T1	N1	M0	IB	0	Radical surgery	2018-05-03	2x1.5cm	32	1	Vessel Invasion	Negative	Low	0	1	1	0	NA	Negative	Mixed	2+	NA	2		NA	NA
215	pMMR	4	452539	钟育宏	Male	63	No	2019-11-07	Antrum	T1	N0	M0	IA		Radical surgery	2020-07-13	1.1	48	0	Negative	Negative	High	1	1	1	1	NA	Negative	Intestinal	0	Negative	2		No	No	2020-07-26
296	pMMR	4	452702	余新华	Male	63	No	2019-11-18	Antrum	T2	N1	M0	IIA		Radical surgery	2019-12-17	2.3	35	2	Vessel Invasion	Negative	Median	1	1	1	1	NA	Negative	Intestinal	0	Negative	2		Adjuvant chemotherapy	No	2020-09-26
352	pMMR	4	458916	丁有廷	Male	63	No	2020-01-22	Antrum	T3	N1	M0	IIB		Palliative surgery	2020-02-20	5	28	1	Negative	Negative	Median	1	1	1	1	NA	Negative	Intestinal	2+	Positive	1		No	No	2020-09-26
413	pMMR	4	00M2514279	周根旺	Male	63	No	2020-07-21	Antrum	T2	N3	M0	IIIA		Radical surgery	2020-07-29		15	7	Vessel Invasion	Negative	Low	1	1	1	1	NA	Negative	Mixed	1+	Negative	2		No	No	2020-09-26
439	pMMR	4	453402	危瑞玉	Male	63	No	2019-11-20	Antrum	T3	N2	M0	IIIA		Radical surgery	2019-12-20	6	37	6	Vessel Invasion	Negative	Median-Low	1	1	1	1	NA	Negative	Intestinal	2+	NA	2		No	No	2020-09-26
447	pMMR	4	435696	郑宏林	Male	63	Yes	2019-07-20	Antrum	T3	N2	M0	IIIA		Radical surgery	2019-07-20	3.5	44	3	Negative	Negative	Median	1	1	1	1	NA	Negative	Intestinal	0	Negative	2		Adjuvant chemotherapy	Yes	2020-04-14	1	2020-05-25	BGB-A317/placebo	6	1	2020-09-11
640	pMMR	4	437214	程明发	Male	63	No	2017-07-08	Antrum	T3	N3	M0	IIIC		Radical surgery	2019-07-26	6.5	32	19	Both	Negative	Low	1	1	1	1	NA	Negative	Mixed	0	Negative	2		No	No	2020-09-26
168	dMMR	Guangzhou	463940	章福平	Male	63	No	2020-04-06	Stump	T3	N1	M0	IIB		Radical surgery	2020-04-24	7*6*2	34	2	Both	Negative	Low	1	1	1	0	NA	Negative	Mixed	0	Negative	2		No
526	pMMR	4	00M2254775	鞠正强	Male	63	No	2019-06-04	Pylorus	T4	N2	M0	IIIB		Radical surgery	2019-06-04		50	4	Both	Negative	Low	1	1	1	1	NA	Negative	Diffuse	0	Negative	2		Adjuvant chemotherapy	No	2020-07-16
594	pMMR	4	446849	梅富安	Male	63	No	2019-10-12	EGJ	T4	N3	M0	IIIC		Radical surgery	2019-10-25	3	20	8	Both	Negative	High-Median	1	1	1	1	NA	Negative	NA	0	Negative			Adjuvant chemotherapy	No	2020-07-26
221	pMMR	4	435190	苏灼明	Male	63	No	2019-06-24	Angle	T1	N0	M0	IA		Radical surgery	2019-07-12	1.3	22	0	Negative	Negative	High-Median	1	1	1	1	NA	Negative	Intestinal	1+	Negative	2		No	No	2020-06-24
574	pMMR	4	466926	谭宜样	Male	63	No	2020-05-11	Body	T3	N3	M0	IIIC		Radical surgery	2020-05-20	4.5	50	20	Vessel Invasion	Negative	Median-Low	1	1	1	1	NA	Negative	Mixed	0	Negative	2		Adjuvant chemotherapy	No	2020-09-16
727	pMMR	4	418292	姚孝武	Male	63	No	2019-02-13	Body	T4	N2	M1	IV		Palliative surgery	2019-02-20		14	4	Both		Low	1	1	1	1	NA	Negative	Diffuse	0	Negative	2		No
776	pMMR	4	453053	陈国辉	Male	63	No	2019-11-20	Body	T2	N1	M1	IV		Palliative surgery	2019-12-09	1.3	3	2	Negative	Negative	Low	1	1	1	1	NA	Positive	Mixed	0	Negative			No			1	2020-01-01	S1	8	2	2020-09-29
745	pMMR	4	00M2346797	孔祥粦	Male	63	NA	2019-11-07	unknown	Tx	Nx	M1	IV		No							Low	1	1	1	1	NA	NA	NA	0	Negative	2		No
802	pMMR	4	00M2306866	何祥开	Male	63	No	2019-09-06	unknown	Tx	Nx	M1	IV		No							Median	1	1	1	1	NA	NA	NA	1+	Negative	2		No			1	2019-09-18	SOX	6	1	2020-09-25
25	dMMR	Haerbin	672385	曲国新	Male	63	Yes	2017-03-10	Antrum	T3	N3	M0	IIIB	0	Radical surgery	2017-03-20	11*7*2.5	55	23	Both	Negative	Median-Low	1	0	0	1	NA	NA	Intestinal	0	Negative			Adjuvant chemotherapy	NA
57	dMMR	Haerbin	806537	孙伟军	Male	63	No	2019-11-12	Antrum	Tx	Nx	M1	IV	0	No							NA	1	0	0	1	NA	NA	NA	NA	NA	2		NA	Yes	2019-11-28	1	2019-12-11	SOX+sintilimab			2020-07-31
421	pMMR	4	464997	丘秋芳	Female	64	No	2020-04-21	Cardiac	T2	N2	M0	IIIA		Radical surgery	2020-05-06	5	37	5	Nerve Invasion	Negative	Low	1	1	1	1	NA	Negative	Diffuse	1+	Negative	2		Adjuvant chemotherapy	No	2020-09-17
759	pMMR	4	457868	张转梅	Female	64	Yes	2019-05-08	Cardiac	T4	N2	M1	IV		Palliative surgery	2019-05-17		7	6	Both		Median	1	1	1	1	NA	NA	Intestinal	0	Negative	2					1	2019-05-23	sox	5	2	2019-12-15
515	pMMR	4	420877	梁惠玲	Female	64	Yes	2019-03-06	Antrum	T4	N1	M0	IIIB		Radical surgery	2019-03-12	6.3	42	1	Vessel Invasion	Negative	Low	1	1	1	1	NA	Negative	Diffuse	0	Negative	2		Adjuvant chemotherapy	Yes	2019-11-25	0
358	pMMR	4	446283	周运兴	Female	64	No	2019-10-08	EGJ	T3	N1	M0	IIB		Radical surgery	2019-10-18	4	22	2	Both	Negative	Median-Low	1	1	1	1	NA	Negative	Mixed	0	Negative	2		No	Yes	2020-04-26	1	2019-12-23	XELOX	1	3	2020-03-01
391	pMMR	4	414877	叶素贞	Female	64	No	2019-01-04	Cardiac	T3	N1	M0	IIB		Radical surgery	2019-01-10	6	40	1	Negative	Negative	Median	1	1	1	1	NA	Negative	Intestinal	2+	NA	2		No	No	2020-09-20
397	pMMR	4	410348	林秀叶	Female	64	No	2018-11-05	Cardiac	T3	N1	M0	IIB		Radical surgery	2018-11-30	4.5	30	6	Both	Negative	Median-Low	1	1	1	1	NA	Negative	Intestinal	0	Negative	2		Adjuvant chemotherapy	No	2020-09-30
5	dMMR	Haerbin	661130	苏清兰	Female	64	No	2016-10-24	Body	T2	N1	M0	IIA	0	Radical surgery	2016-10-31	7*6*3	20	2	Negative	Negative	Median	1	0	0	1	NA	NA	Intestinal	1+	Negative			Adjuvant chemotherapy	No	2020-07-31
233	pMMR	4	411261	吴汉毅	Male	64	No	2018-12-04	Cardiac	T1	N0	M0	IA		Radical surgery	2018-11-30	1.1	58	0	Negative	Negative	High	1	1	1	1	NA	Negative	Intestinal	0	Negative	2		No	No	2020-07-20
346	pMMR	4	421351	徐梦水	Male	64	No	2019-03-07	Cardiac	T3	N1	M0	IIB		Radical surgery	2019-03-14	2.2	24	1	Nerve Invasion	Negative	Median-Low	1	1	1	1	NA	Negative	Intestinal	1+	Negative	2		No	No	2019-07-03
422	pMMR	4	465186	卢潮明	Male	64	No	2020-04-22	Cardiac	T3	N1	M0	IIIA		Radical surgery	2020-07-03		37	2	Both	Negative	Low	1	1	1	1	NA	Negative	Diffuse	0	Negative	0		Adjuvant chemotherapy	No	2020-09-23
586	pMMR	4	458576	黄玉红	Male	64	No	2020-02-20	Cardiac	T4	N1	M0	IIIC		Radical surgery	2020-02-14	4	24	2	Nerve Invasion	Negative	Median	1	1	1	1	NA	Negative	Intestinal	0	Negative	2		No	No	2020-09-23
787	pMMR	4	443223	林之发	Male	64	No	2019-09-16	Fundus	T4	N2	M1	IV		Palliative surgery	2019-09-23		5	4	Both	Negative	Median-Low	1	1	1	1	NA	Negative	Mixed	0	Negative	2		No			1	2019-11-14	XELOX	2	2	2020-04-13
370	pMMR	4	430594	辜裕生	Male	64	Yes	2019-05-21	Body	T3	N1	M0	IIB		Radical surgery	2019-06-05	2.5	46	1	Nerve Invasion	Negative	Median-Low	1	1	1	1	NA	Negative	Mixed	0	Negative	2		Adjuvant chemotherapy	No	2020-06-09
104	dMMR	Shanghai	1119882	ZZYA	Male	64	No	2018-05-17	Antrum	T3	N0	M0	IIA	0	Radical surgery	2018-05-24	7*5cm	13	0	Negative	Negative	Median-Low	0	1	1	0	NA	Negative	Intestinal	1+	Negative	2		Adjuvant chemotherapy	NA
143	dMMR	Shanghai	1175079	ZYGU	Male	64	No	2019-01-09	Antrum	T3	N3	M0	IIIB	0	Radical surgery	2019-01-17	5*3cm	37	18	Both	Negative	Low	0	1	1	0	NA	Negative	Mixed	0	Negative	2		Adjuvant chemotherapy	No	2020-07-31
468	pMMR	4	408342	谭均平	Male	64	No	2018-10-17	Antrum	T4	N1	M0	IIIA		Radical surgery	2018-11-07	4	20	1	Vessel Invasion	Negative	Low	1	1	1	1	NA	Negative	Diffuse	0	Negative	2		Adjuvant chemotherapy	No	2020-06-23
651	pMMR	4	438195	邹金添	Male	64	No	2019-07-29	Antrum	Tx	Nx	M1	IV		Palliative surgery	2019-08-14	9	25	13	Both		Low	1	1	1	1	NA	Negative	Diffuse	1+	Negative	2			Yes
657	pMMR	4	463885	沈联同	Male	64	No	2020-04-12	Antrum	T3	N1	M1	IV		Radical surgery	2020-04-20	5	47	1	Negative	Negative	Median	1	1	1	1	NA	Negative	Intestinal	1+	Negative	2		Adjuvant chemotherapy
730	pMMR	4	313606	陈兆位	Male	64	No	2015-12-11	Antrum	Tx	Nx	M1	IV		No					NA		Median	1	1	1	1	NA	NA	Intestinal	3+	Positive	2		No			1	2015-12-16	herceptin+XELOX	6	1	2016-06-15
780	pMMR	4	00M2354236	谢炜韬	Male	64	NA	2019-10-29	Antrum	T4	N3	M1	IV		No							Median	1	1	1	1	NA	NA	Intestinal	1+	Negative	2		No			1	2019-12-23	SOX	6	1	2020-09-16
471	pMMR	4	471601	黄建设	Male	64	No	2018-12-15	Whole stomach	T4	N1	M0	IIIA		Radical surgery	2018-12-15		2	1			Median	1	1	1	1	NA	Negative	NA	1+	Negative	2		Adjuvant chemotherapy	Yes	2020-05-26	1	2020-06-24	sox		1	2020-09-26
281	pMMR	4	465276	郭庆春	Male	64	No	2004-06-30	Stump	Tx	Nx	M0	IB		99	2004-06-30						Median	1	1	1	1	NA	Negative	Intestinal	3+	Positive	2		Adjuvant chemotherapy	Yes	2020-04-05	1	2020-04-28	herceptin+sintilimab	6	1	2020-09-17
83	dMMR	Shanghai	1102362	TCCA	Male	64	No	2018-03-06	Lesser curvature	T2	N2	M0	IIB	0	Radical surgery	2018-03-08	5.5*4cm	22	4	Both	Negative	Median	0	1	1	0	NA	Negative	Intestinal	1+	Negative	2		NA	NA
321	pMMR	4	416214	王海福	Male	64	No	2019-01-07	EGJ	T2	N0	M0	IIA		Radical surgery	2018-01-17	1.5	34	0	Vessel Invasion	Negative	Low	1	1	1	1	NA	Negative	Intestinal	3+	Positive	2		No	No	2020-09-20
638	pMMR	4	371715	周明富	Male	64	No	2017-10-26	EGJ	T3	N3	M0	IIIC		Radical surgery	2017-10-26	2.5	7	5	Both	Negative	Median	1	1	1	1	NA	Negative	Intestinal	1+	Negative	2		No	No	2020-07-30
887	pMMR	4	423274	颜道文	Male	64	No	2019-03-16	EGJ	T3	N3	M0	IIB		Palliative surgery	2019-03-29	3.7	27	10	Nerve Invasion	Negative	Median-Low	1	1	1	1	NA	Negative	Intestinal	0	Negative	2		No
448	pMMR	4	436453	彭天贵	Male	64	No	2019-07-09	Angle	T4	N1	M0	IIIA		Radical surgery	2019-07-16		28	2	Both	Negative	Median-Low	1	1	1	1	NA	Negative	Mixed	0	Negative	2		Adjuvant chemotherapy	No	2020-09-03
317	pMMR	4	415000	林名兴	Male	64	No	2018-12-27	Cardiac	T3	N0	M0	IIA		Radical surgery	2019-01-09	2.5	38	0	Negative	Negative	High-Median	1	1	1	1	NA	Negative	Intestinal	0	Negative	2		Adjuvant chemotherapy	No	2020-07-02
359	pMMR	4	440235	柯亭仁	Male	64	No	2019-08-14	Cardiac	T2	N2	M0	IIB		Radical surgery	2019-11-13		27	4	Negative	Negative	Median	1	1	1	1	NA	Negative	Intestinal	2+	NA	2		Adjuvant chemotherapy	No	2020-07-13
71	dMMR	Haerbin	606526	苏江	Male	64	No	2015-07-09	Antrum	T4	N3	M0	IV		Palliative surgery	2015-07-15	7*8*2	38	24	Nerve Invasion	Negative	Undifferentiated	1	0	0	1	NA	Negative	Diffuse	0	Negative	2		No			1	2015-09-10	TP	8	2	2019-09-18	2019-09-19	SOX	4	2	NA
150	dMMR	Guangzhou	415514	陈丽芳	Female	65	No	2018-12-30	Fundus	T1	N0	M0	IA		Radical surgery	2019-01-10	2	17	0	Negative	Negative	Low	1	1	1	0	NA	Negative	Mixed	0	Negative	2		NA	No
120	dMMR	Shanghai	1139011	CLGU	Female	65	No	2018-07-30	Body	T4	N3	M0	IIIC	0	Radical surgery	2018-08-10	4*3*2cm	33	20	Both	Negative	Low	0	1	1	0	NA	Negative	Mixed	1+	Negative	2		Adjuvant chemotherapy	NA
238	pMMR	4	412994	陈秀琼	Female	65	No	2018-12-14	Body	T1	N0	M0	IA		Radical surgery	2018-12-19		146	0	Negative	Negative	Median-Low	1	1	1	1	NA	Negative	Mixed	0	Negative	2		No	No	2020-09-03
699	pMMR	4	465834	刘露莎	Female	65	No	2020-02-03	Body	T4	N3	M1	IV		Palliative surgery	2020-05-08	7	12	11	Both	Negative	Low	1	1	1	1	NA	Negative	Diffuse	0	Negative	2		Adjuvant chemotherapy
800	pMMR	4	00M2287867	萧群	Female	65	No	2019-07-24	Whole stomach	Tx	Nx	M1	IV		No							Median	1	1	1	1	NA	NA	Intestinal	0	Negative	2		No
622	pMMR	4	370372	金淑琴	Female	65	No	2017-10-18	Angle	T3	N3	M0	IIIC		Radical surgery	2017-10-18	2.3	67	34	Nerve Invasion	Negative	Median-Low	1	1	1	1	NA	Negative	Diffuse	1+	Negative	2		Adjuvant chemotherapy	No	2019-04-15
372	pMMR	4	436227	何建嫒	Female	65	No	2019-07-08	Body	T3	N1	M0	IIB		Radical surgery	2019-07-31	4.3	38	1	Nerve Invasion	Negative	Low	1	1	1	1	NA	Negative	Diffuse	0	Negative	2		No	No	2020-08-10
686	pMMR	4	473443	黄伟巾	Female	65	No	2020-06-12	Body	T4	Nx	M1	IV		Palliative surgery	2020-07-17	7	58	11	Both	Negative	Median-Low	1	1	1	1	NA	Negative	Mixed	0	Negative	2		No			1	2020-08-07	SOX	2	noncrnonpd	2020-09-21
768	pMMR	4	00M2392019	庞冰梅	Female	65	NA	2020-01-10	Cardiac	Tx	Nx	M1	IV		99			2	2			Low	1	1	1	1	NA	NA	NA	0	Negative	2		No			1	2020-01-19	XELOX	6	2	2020-10-04
166	dMMR	Guangzhou	00M2205539	农氏拾	Female	65	NA	2017-10-15	unknown	T3	N1	M0	IIB		Radical surgery	2017-10-15		19	2	Negative	Negative	Median	0	1	1	0	NA	NA	NA	0	Negative	2		Adjuvant chemotherapy	Yes	2019-04-28	1	2019-05-10	albumin-bounded taxel	3	2
38	dMMR	Haerbin	706355	张守清	Female	65	No	2017-11-04	Antrum	T3	N0	M0	IIA	0	Radical surgery	2017-11-26	7*4*1.2	31	0	Negative	Negative	Low	1	0	0	1	NA	NA	Diffuse	0	Negative			NA
259	pMMR	4	451951	魏兆城	Male	65	Yes	2019-11-02	Cardiac	T2	N0	M0	IB		Radical surgery	2019-12-02	2	29	0	Negative	Negative	Median	1	1	1	1	NA	Negative	Intestinal	0	Negative	2		No	No	2020-09-26
314	pMMR	4	423928	韩秀东	Male	65	No	2019-03-26	Cardiac	T2	N0	M0	IIA		Radical surgery	2019-04-03	4.5	22	0	Negative	Negative	Median	1	1	1	1	NA	Negative	NA	0	Negative	2		Adjuvant chemotherapy	No	2020-09-20
347	pMMR	4	455321	刘占久	Male	65	Yes	2019-12-01	Cardiac	T3	N1	M0	IIB		Radical surgery	2019-12-27	4.5	61	1	Nerve Invasion	Negative	Median	1	1	1	1	NA	Negative	Intestinal	0	Negative	2		No	No	2020-06-12
582	pMMR	4	416122	黄亚邓	Male	65	No	2019-01-11	Cardiac	T4	N3	M0	IIIC		Palliative surgery	2019-04-30	4.5*4*1	42	39	Both	Negative	Low						Positive	Diffuse	0	Negative	2					1	2016-02-05	1	3	2	2016-08-23
786	pMMR	4	00M2406485	黄义明	Male	65	NA	2019-10-15	Cardiac	T4	N2	M1	IV		Palliative surgery	2019-10-15		16	3	Both	Negative	Median-Low	1	1	1	1	NA	NA	Mixed	0	Negative	2		No		2020-03-04	1	2019-11-24	XELOX	5	2	2020-09-14
462	pMMR	4	426139	王清龙	Male	65	No	2019-03-02	Fundus	T3	N2	M0	IIIA		Radical surgery	2019-04-25	4	45	3	Negative	Negative	Median-Low	1	1	1	1	NA	Positive	Intestinal	1+	Negative	2		No	No	2020-09-21
511	pMMR	4	461529	朱海哲	Male	65	No	2020-03-09	Fundus	T3	N3	M0	IIIB		Radical surgery	2020-03-25	6.5	33	7	Vessel Invasion	Negative	Median-Low	1	1	1	1	NA	Negative	Intestinal	0	Negative	2		Adjuvant chemotherapy	No	2020-09-17
123	dMMR	Shanghai	1142950	WSSH	Male	65	No	2018-08-24	Antrum	T2	N0	M0	IB	0	Radical surgery	2018-08-24	3.5*3*1.2cm	14	0	Vessel Invasion	Negative	Low	0	1	1	0	NA	Negative	Mixed	0	Negative	2		Adjuvant chemotherapy	No	2020-07-28
169	dMMR	Guangzhou	409879	钟华宝	Male	65	No	2018-11-08	Antrum	T4	N1	M0	IIIA		Radical surgery	2018-11-22	4*3*0.8	47	1	Nerve Invasion	Negative	Median-Low	0	1	1	0	NA	Negative	Intestinal	0	Negative	2		Adjuvant chemotherapy	No		0
375	pMMR	4	432121	杜灿辉	Male	65	No	2019-06-03	Antrum	T3	N0	M0	IIB		Radical surgery	2019-06-20	6	40	0	Nerve Invasion	Negative	Median	1	1	1	1	NA	Negative	Intestinal	3+	Positive	2		No	No	2020-07-29
637	pMMR	4	375523	汪小鲁	Male	65	No	2017-12-04	Antrum	T4	N3	M0	IIIC		Radical surgery	2017-12-04	5	5	4	Both	Negative	Low	1	1	1	1	MSS	Negative	Diffuse	1+	Negative	2		Adjuvant chemotherapy	Yes	2019-04-30	1	2019-05-08	SOX	6	2	2020-07-07
369	pMMR	4	443194	梁锦棠	Male	65	No	2019-09-02	Stump	T4	N0	M0	IIB		Radical surgery	2019-09-20	3	4	0	Both	Negative	Median-Low	1	1	1	1	NA	Negative	Mixed	0	Negative	2		Adjuvant chemotherapy	No	2020-09-17
374	pMMR	4	440629	张龙兴	Male	65	No	2019-08-01	Stump	T3	N1	M0	IIB		Radical surgery	2019-08-29	4.8	22	1	Nerve Invasion	Negative	Median-Low	1	1	1	1	NA	Negative	Intestinal	0	Negative	2		Adjuvant chemotherapy	No	2020-09-26
866	pMMR	4	396049	林汉林	Male	65	No	2018-06-26	Pylorus	Tx	Nx	M1	IV		No							Low						Negative	Mixed	0	Negative							2018-07-03	xelox	8	1	2019-09-09
309	pMMR	4	00M2245694	梁希朝	Male	65	No	2019-05-20	Lesser curvature	T3	N0	M0	IIA		Radical surgery	2019-06-06		66	0	Both	Negative	Low	1	1	1	1	NA	Negative	NA	0	Negative	2		Adjuvant chemotherapy	No	2020-09-27
285	pMMR	4	459692	卢淡泉	Male	65	No	2020-02-18	EGJ	T3	N0	M0	IIA		Radical surgery	2020-03-02	4.5	20	1	Both	Negative	Low	1	1	1	1	NA	Negative	Mixed	0	Negative	2		No	No	2020-08-04
402	pMMR	4	00M1949657	蔡贤枝	Male	65	No	2017-10-15	EGJ	T3	N1	M0	IIB		Radical surgery	2017-12-28		13	1	Negative	Negative	NA	1	1	1	1	NA	NA	Mixed	0	Negative	2		Adjuvant chemotherapy	No	2020-07-30
521	pMMR	4	445733	胡新华	Male	65	No	2019-09-29	EGJ	T3	N1	M0	IIIB		Radical surgery	2019-10-12		20	1	Negative	Negative	NA	1	1	1	1	NA	Negative	NA	0	Negative	2		Adjuvant chemotherapy	Yes	2020-02-24	1	2019-03-19	XELOX	3	3	2020-05-08
592	pMMR	4	455978	麦炳潮	Male	65	Yes	2019-12-16	EGJ	T4	N3	M0	IIIC		Radical surgery	2020-01-08	8.5	22	20	Both	Negative	Median-Low	1	1	1	1	NA	Negative	Mixed	0	Negative	2		Adjuvant chemotherapy	No	2020-09-21
430	pMMR	4	456697	薛宇生	Male	65	Yes	2019-12-01	Angle	T3	N2	M0	IIIA		Radical surgery	2020-01-14	3.5	20	3	Nerve Invasion	Negative	Low	1	1	1	1	NA	Negative	Mixed	1+	Negative	0		No	No	2020-08-13
795	pMMR	4	443973	徐德润	Male	65	No	2019-08-27	Body	Tx	Nx	M1	IV		No					NA	Negative	Low	1	1	1	1	NA	NA	NA	1+	Negative	2		No			1	2019-09-23	FLOT	17	2	2020-09-06
726	pMMR	4	464839	苏程清	Male	65	No	2020-03-30	Cardiac	T4	N2	M1	IV		Palliative surgery	2020-08-12	4	26	0	Negative	Negative	Low	1	1	1	1	NA	Negative	Intestinal	0	Negative	2		Adjuvant chemotherapy
872	pMMR	4	384384	蔡俊文	Male	65	No	2018-03-01	Cardiac	T1	N0	M1	IV		Palliative surgery	2018-11-01	1.2	13	0	Negative	Negative	High	1	1	1	1	NA	Negative	Intestinal	2+	NA	2		Adjuvant chemotherapy
37	dMMR	Haerbin	701675	隋永库	Male	65	No	2017-11-04	Antrum	T3	N0	M0	IIA	0	Radical surgery	2017-11-14	6*4*0.6	17	0	Both	Negative	Low	1	0	0	1	NA	NA	Diffuse	0	Negative			Adjuvant chemotherapy	No	2020-07-31
288	pMMR	4	430582	张玉平	Female	66	Yes	2019-05-14	Fundus	T3	N0	M0	IIA		Radical surgery	2019-09-06	3	21	0	Negative	Negative	Low	1	1	1	1	NA	Negative	Mixed	0	Negative	2		Adjuvant chemotherapy	No	2019-12-24
133	dMMR	Shanghai	1146780	DRZH	Female	66	No	2018-09-03	Body	T4	N1	M0	IIIA	0	Radical surgery	2018-09-11	12*11cm	30	2	Nerve Invasion	Negative	High-Median	1	0	0	1	NA	Negative	Intestinal	0	Negative	2		Adjuvant chemotherapy	No	2020-07-28
567	pMMR	4	441166	梁锦莲	Female	66	No	2019-08-12	Body	T3	N3	M0	IIIC		Radical surgery	2019-09-14	5	55	18	Both	Negative	Low	1	1	1	1	NA	Negative	Mixed	2+	NA	2		Adjuvant chemotherapy	No	2019-10-15
388	pMMR	4	407336	汪春荣	Female	66	No	2018-10-21	Antrum	T4	N0	M0	IIB		Palliative surgery	2018-10-31	6.5	0	0	Both	Negative	Median-Low	1	1	1	1	NA	Negative	Intestinal	0	Negative	2		No	Yes	2020-04-15
576	pMMR	4	445445	张守兰	Female	66	No	2019-10-01	Antrum	T4	N3	M0	IIIC		Palliative surgery	2019-10-16	5	10	10	Both	Negative	Low	1	1	1	1	NA	Negative	Diffuse	0	Negative			Adjuvant chemotherapy	No	2020-02-07
826	pMMR	4	445199	韩祥梅	Female	66	Yes	2019-07-10	Antrum	Tx	Nx	M1	IV		Palliative surgery	2019-08-20				NA		Low	1	1	1	1		Negative	Diffuse	3+	Positive	2					1	2019-09-30	XELOX+BGB-A317	4	1	2019-12-18
139	dMMR	Shanghai	1170575	ZRQI	Female	66	No	2018-11-28	Angle	T2	N0	M0	IB	0	Radical surgery	2018-12-25	3.5*2cm	26	0	Negative	Negative	Median	0	1	1	0	NA	Negative	Intestinal	0	Negative	2		Adjuvant chemotherapy	No	2020-07-31
387	pMMR	4	416888	王丽杰	Female	66	NA	2019-01-18	Angle	T3	N1	M0	IIB		Radical surgery	2019-01-24	3	48	1	Both	Negative	Low	1	1	1	1	NA	Negative	Diffuse	1+	Negative	2		Adjuvant chemotherapy	No	2020-07-13
798	pMMR	4	448969	徐学蓉	Female	66	No	2019-09-12	Angle	Tx	Nx	M1	IV		Radical surgery	2019-09-16		32	29	Both	Negative	Low	1	1	1	1	NA	Negative	Diffuse	2+	Negative	0		Adjuvant chemotherapy
29	dMMR	Haerbin	701956	赵佳芝	Female	66	No	2017-12-24	Antrum	T3	N0	M0	IIA	0	Radical surgery	2017-10-30	20*10*1.5	30	0	Nerve Invasion	Negative	Low	1	0	0	1	NA	NA	Diffuse	0	Negative			Adjuvant chemotherapy	Yes	2018-06-22
313	pMMR	4	424221	杨中明	Male	66	Yes	2019-04-02	Cardiac	T3	N0	M0	IIA		Radical surgery	2019-04-08	4.5	26	0	Nerve Invasion	Negative	Median-Low	1	1	1	1	NA	Negative	Intestinal	0	Negative	2		No	No	2020-09-20
390	pMMR	4	434910	刘敬存	Male	66	No	2019-03-05	Cardiac	T3	N1	M0	IIB		Radical surgery	2019-07-07	5	41	2	Nerve Invasion	Negative	Low	1	1	1	1	NA	Negative	Intestinal	2+	NA	2		Adjuvant chemotherapy	No	2020-09-26
437	pMMR	4	453543	蒋年喜	Male	66	No	2019-12-02	Cardiac	T3	N2	M0	IIIA		Radical surgery	2019-12-13	3	10	4	Vessel Invasion	Negative	Median-Low	1	1	1	1	NA	Negative	Intestinal	0	Negative	2		Adjuvant chemotherapy	No	2020-09-26
669	pMMR	4	00M2269588	邓家文	Male	66	No	2020-07-09	Cardiac	Tx	Nx	M1	IV		No							Low	1	1	1	1	NA	NA	NA	99	NA	2		No			1	2019-08-08	SOX+PD1	6	1	2020-09-02
791	pMMR	4	405110	李德林	Male	66	No	2018-09-14	Cardiac	T4	N3	M1	IV		Radical surgery	2018-10-12	12	35	22	Both	Negative	Median-Low	1	1	1	1	NA	Negative	Mixed	2+	NA	2		No
808	pMMR	4	475344	谢柏林	Male	66	No	2019-08-17	Body	Tx	Nx	M1	IV		Palliative surgery	2019-08-20				Both		Median-Low	1	1	1	1	NA	Negative	Intestinal	3+	Positive	2		No			1	2019-09-18	herceptin+sox	6	2	2020-06-15
829	pMMR	4	433119	林伯胜	Male	66	No	2019-06-10	Body	T4	N1	M1	IV		Palliative surgery	2019-07-02		2	2	NA		NA	1	1	1	1	NA	Negative	NA	1+	Negative	2		No
201	pMMR	4	476837	赵建军	Male	66	No	2020-08-06	Antrum	T1	N0	M0	IA		Radical surgery	2020-08-18	2.2	76	0	Negative	Negative	Low	1	1	1	1	NA	Negative	Intestinal	1+	Negative	2		No	No	2020-08-25
223	pMMR	4	445678	谢桂章	Male	66	Yes	2019-09-12	Antrum	T1	N0	M0	IA		Radical surgery	2019-10-15	1.5	46	0	Negative	Negative	Low	1	1	1	1	NA	NA	Diffuse	0	Negative	2		No	No	2020-09-30
273	pMMR	4	412833	刘月云	Male	66	Yes	2018-11-28	Antrum	T2	N0	M0	IB		Radical surgery	2018-12-14	4.5	55	0	Negative	Negative	Median	1	1	1	1	NA	Negative	Intestinal	0	Negative	2		No	No	2020-09-30
284	pMMR	4	432389	施永福	Male	66	No	2019-05-23	Antrum	T1	N3	M0	IIA		Radical surgery	2019-08-14	4.5	24	2	Both	Negative	Median-Low	1	1	1	1	MSS	Negative	NA	1+	Negative	2		No	No	2019-10-08
423	pMMR	4	00M2413609	黄昌琥	Male	66	No	2020-03-23	Antrum	T4	N2	M0	IIIA		Radical surgery	2020-04-08	2	50	6	Nerve Invasion	Negative	Median-Low	1	1	1	1	NA	Negative	Mixed	1+	Negative	2		Adjuvant chemotherapy	No	2020-09-01
503	pMMR	4	467514	招自全	Male	66	No	2020-05-12	Antrum	T4	Nx	M0	IIIB		Radical surgery	2020-05-22	4	58	2	Nerve Invasion	Negative	Low	1	1	1	1	NA	Negative	Diffuse	0	Negative	2		Adjuvant chemotherapy	No	2020-09-15
605	pMMR	4	00M2228910	张德华	Male	66	Yes	2019-05-06	Antrum	T4	N3	M0	IIIC		Radical surgery	2019-05-13		20	7	Both	Negative	Median-Low	1	1	1	1	NA	NA	NA	0	Negative	2		Adjuvant chemotherapy	No	2020-07-01
711	pMMR	4	00M2431385	陈钢波	Male	66	No	2020-04-08	Antrum	Tx	Nx	M1	IV		No							Median-Low	1	1	1	1	NA	NA	Intestinal	0	Negative	2		No			1	2020-05-15	BGB+XELOX	4	2	2020-08-10
721	pMMR	4	00M2431169	胡华生	Male	66	No	2020-04-06	Antrum	Tx	Nx	M1	IV		Palliative surgery	2020-04-20						Median-Low	1	1	1	1	NA	NA	Intestinal	0	Negative	2		Adjuvant chemotherapy
788	pMMR	4	451429	黄观吟	Male	66	Yes	2019-11-07	Antrum	Tx	N2	M1	IV		No							Median	1	1	1	1	NA	NA	Intestinal	3+	Positive	2		No			1	2019-11-23	herceptin+XELOX	6	1	2020-10-16
455	pMMR	4	433058	吴有全	Male	66	No	2019-05-05	Stump	T4	N2	M0	IIIA		Radical surgery	2019-06-24		11	1	Nerve Invasion	Negative	Median	1	1	1	1	NA	Negative	Intestinal	0	Negative	2		No	No	2020-09-22
561	pMMR	4	421025	曾瑶六	Male	66	No	2017-06-15	Stump	T3	N3	M0	IIIB		Radical surgery	2017-06-15	2.5	6	0	Nerve Invasion	Negative	Median-Low	1	1	1	1	NA	Positive	Mixed	1+	Negative	2		No	Yes	2019-03-11	1	2019-04-11	S1	8	2	2020-09-18
130	dMMR	Shanghai	1150681	HUBI	Male	66	No	2018-09-27	Lesser curvature	T4	N2	M0	IIIA	0	Radical surgery	2018-09-28	9*7.5cm	59	3	Vessel Invasion	Negative	Low	0	1	1	0	NA	Negative	Intestinal	1+	Negative	2		Adjuvant chemotherapy	No	2019-06-15
466	pMMR	4	415007	陈玉生	Male	66	No	2019-01-03	EGJ	T3	N2	M0	IIIA		Radical surgery	2019-03-14	4	23	6	Negative	Negative	Median	1	1	1	1	NA	Negative	Intestinal	3+	Positive	2		Adjuvant chemotherapy	No	2020-08-11
599	pMMR	4	438708	王登华	Male	66	No	2019-07-24	EGJ	T4	N2	M0	IIIC		Radical surgery	2019-11-07	11	19	2	Negative	Negative	Low	1	1	1	1	NA	Negative	Diffuse	0	Negative			Adjuvant chemotherapy	No	2020-06-16
655	pMMR	4	451097	钟达勤	Male	66	No	2020-01-07	EGJ	T4	N3	M1	IV		Palliative surgery	2019-11-26	7.5	38	29	Both	Negative	Low	1	1	1	1	NA	Negative	Diffuse	0	Negative	2		No
483	pMMR	4	00M1581477	余新生	Male	66	No	2015-06-15	Angle	T4	N2	M0	IIIA		Radical surgery	2015-06-24		7	6	NA		Low	1	1	1	1	NA	Negative	Mixed	99	NA	2		Adjuvant chemotherapy	No	2019-12-16
424	pMMR	4	463799	丘东番	Male	66	No	2020-03-10	Cardiac	T3	N2	M0	IIIA		Radical surgery	2020-04-22	7	43	3	Both	Negative	Median-Low	1	1	1	1	NA	Negative	Mixed	0	Negative	2		Adjuvant chemotherapy	No	2020-08-25
486	pMMR	4	472295	蔡俊利	Male	66	No	2020-06-08	Cardiac	T4	N2	M0	IIIB		Radical surgery	2020-07-08	5.5	50	19	Both	Negative	Low	1	1	1	1	NA	Negative	Intestinal	1+	Negative	2		No	No
835	pMMR	4	433889	陈李生	Male	66	No	2019-05-21	unknown	T4	N1	M1	IV		Palliative surgery	2019-05-21		42	1	Vessel Invasion	Negative	High-Median	1	1	1	1	NA	NA	NA	0	Negative	2		No			1	2019-06-25	XELOX	4	2	2019-09-24
45	dMMR	Haerbin	711033	吴贵林	Male	66	No	2017-12-06	Body	T3	N0	M0	IIA	0	Radical surgery	2017-12-12	7*7*1	34	0	Both	Negative	Median-Low	1	0	0	1	NA	NA	Diffuse	0	Negative			NA	No	2020-07-31
58	dMMR	Haerbin	729838	袁广民	Male	66	No	2018-05-11	Cardiac	Tx	Nx	M1	IV	0	No							NA					MSI-H	NA	NA	0	Negative	0		NA			1	2018-05-09	XELOX	8	2	2019-02-27	2019-03-08	Toripalimab	4	2
530	pMMR	4	438689	曾瑞宜	Female	67	No	2019-07-19	Body	T4	N2	M0	IIIB		Radical surgery	2020-01-07	3.8	51	4	Both	Negative	Median	1	1	1	1	NA	NA	Mixed	0	Negative	2		Adjuvant chemotherapy	No	2020-09-25	0
269	pMMR	4	418127	谭少琼	Female	67	No	2019-01-25	Antrum	T1	N1	M0	IB		Radical surgery	2019-02-15	3	40	1	Negative	Negative	High-Median	1	1	1	1	NA	Negative	Intestinal	0	Negative	2		Adjuvant chemotherapy	No	2020-09-20
572	pMMR	4	475945	邓凤兰	Female	67	No	2020-05-28	Antrum	T4	N3	M0	IIIC		Radical surgery	2020-07-09	5	8	5	Both	Positive	Low	1	1	1	1	NA	NA	Diffuse	0	Negative	2		Adjuvant chemotherapy	No	2020-09-17
144	dMMR	Shanghai	1177334	YALI	Female	67	No	2019-01-22	Angle	T3	N1	M0	IIB	0	Radical surgery	2019-01-28	6*5cm	47	0	Vessel Invasion	Negative	Low	0	1	1	0	NA	Negative	Mixed	0	Negative	2		Adjuvant chemotherapy	No	2020-07-31
467	pMMR	4	425533	郑准英	Female	67	No	2019-01-15	Cardiac	T4	N2	M0	IIIA		Radical surgery	2019-04-24	5	37	2	Nerve Invasion	Negative	Median-Low	1	1	1	1	NA	Negative	Intestinal	0	Negative	2		No	No	2020-09-21
35	dMMR	Haerbin	707235	于桂芬	Female	67	No	2017-10-31	Antrum	T3	N3	M0	IIIB	0	Radical surgery	2017-11-10	5*5*3.5	36	13	Vessel Invasion	Negative	Median-Low	1	0	0	1	NA	NA	Diffuse	0	Negative			NA
230	pMMR	4	417390	董爱民	Male	67	Yes	2019-01-07	Cardiac	T1	N0	M0	IA		Radical surgery	2019-01-25		16	0	Negative	Negative	High-Median	1	1	1	1	NA	Negative	Intestinal	0	Negative	2		No	No	2020-06-17
295	pMMR	4	445471	梁炳光	Male	67	Yes	2019-09-29	Cardiac	T3	N0	M0	IIA		Radical surgery	2019-10-14	2.5	23	0	Nerve Invasion	Negative	Median-Low	1	1	1	1	NA	Negative	Mixed	0	Negative	2		Adjuvant chemotherapy	No	2020-08-04
533	pMMR	4	420975	陈伟坤	Male	67	No	2019-02-28	Cardiac	T4	N3	M0	IIIB		Radical surgery	2019-03-18	2.5*2*1.5	44	12	Both	Negative	High						Negative	Diffuse	2+	NA	2			No	2020-06-04
683	pMMR	4	00M1852934	胡汉奇	Male	67	NA	2017-05-15	Cardiac	Tx	Nx	M1	IV		Radical surgery					NA		Low	1	1	1	1	NA	NA	Mixed	0	Negative	2
749	pMMR	4	474736	杨维强	Male	67	No	2020-02-15	Cardiac	Tx	Nx	M1	IV		No							Median	1	1	1	1	NA	NA	NA	3+	Positive	2		No			1	2020-03-24	xelox	4	2	2020-06-16
886	pMMR	4	434206	黄定球	Male	67	Yes	2019-06-05	Cardiac	T3	N3	M0	IIB		Radical surgery	2019-07-01	8	29	14	Both		Median-Low	1	1	1	1	NA	Negative	NA	1+	Negative	2		Adjuvant chemotherapy
600	pMMR	4	444079	姚启彦	Male	67	No	2019-09-10	Fundus	T4	N3	M0	IIIC		Radical surgery	2020-01-15	6	22	0	Negative	Negative	Low	1	1	1	1	NA	Negative	NA	0	Negative	0		Adjuvant chemotherapy	No	2020-08-17
832	pMMR	4	424139	蒋国宝	Male	67	No	2019-03-28	Antrum	Tx	Nx	M1	IV		No							Median						NA	Intestinal	3+	Positive	2
703	pMMR	4	471867	蔡辉南	Male	67	No	2020-05-15	Stump	Tx	Nx	M1	IV		No							Low	1	1	1	1	NA	NA	Mixed	2+	Negative	0		No			1	2020-07-08	FLOT		2	2020-09-30
398	pMMR	4	409125	蔡树辉	Male	67	No	2018-10-27	EGJ	T3	N1	M0	IIB		Radical surgery	2018-11-14	4.6	54	2	NA	Negative	Median-Low	1	1	1	1	NA	Negative	Intestinal	2+	Positive	1		No	No	2020-09-30
505	pMMR	4	469310	林建平	Male	67	No	2020-05-15	EGJ	T3	N3	M0	IIIB		Radical surgery	2020-06-05	5	29	7	Nerve Invasion	Negative	Median-Low	1	1	1	1	NA	Negative	Mixed	0	Negative	2		Adjuvant chemotherapy	No	2020-09-26
633	pMMR	4	409670	何瑞池	Male	67	No	2018-11-06	EGJ	T3	N3	M0	IIIC		Radical surgery	2018-11-19	9	61	7	Both	Negative	Median	1	1	1	1	NA	Negative	Intestinal	2+	Negative	0		Adjuvant chemotherapy	No	2020-09-14	0
789	pMMR	4	448790	肖国华	Male	67	Yes	2019-10-13	EGJ	T4	N3	M1	IV		No							Median	1	1	1	1	NA	NA	Intestinal	0	Negative	2		No			1	2019-11-04	XELOX+BGB-A317	7	1	2020-09-30
328	pMMR	4	410671	林茂生	Male	67	No	2018-11-23	Angle	T3	N0	M0	IIA		Radical surgery	2018-11-30	1.5	22	0	Negative	Negative	Median-Low	1	1	1	1	NA	Negative	Intestinal	0	Negative	2		No	No	2020-09-30
710	pMMR	4	00M2289467	赵木河	Male	67	No	2019-07-31	Body	Tx	Nx	M1	IV		No							NA	1	1	1	1	NA	Negative	NA	99	NA	2		No			0
249	pMMR	4	401379	秦维明	Male	67	No	2018-08-23	Cardiac	T2	N0	M0	IA		Radical surgery	2018-12-27	3.5	47	0	Negative	Negative	Median-Low	1	1	1	1	NA	Negative	NA	1+	Negative	2		Adjuvant chemotherapy	No	2020-09-03
310	pMMR	4	429613	曾国桓	Male	67	No	2019-05-10	Cardiac	T3	N0	M0	IIA		Radical surgery	2019-06-03		40	0	Both	Negative	Median	1	1	1	1	NA	Negative	Intestinal	2+	NA	2		Adjuvant chemotherapy	No	2020-09-26
64	dMMR	Haerbin	777263	祝忠堂	Male	67	No	2019-05-07	Cardiac	Tx	Nx	M1	IV	0	No							NA	1	1	0	1	NA	NA	NA	0	Negative	2		No			1	2019-06-04	S1	6	2	2020-07-31
145	dMMR	Shanghai	1179346	LHXI	Female	68	No	2019-01-16	Cardiac	T3	N2	M0	IIIA	0	Radical surgery	2019-01-30	7*5.5	22	3	Both	Negative	Low	0	1	1	0	NA	Negative	Diffuse	1+	Negative	0		No	No	2020-07-31
442	pMMR	4	448845	刘平秋	Female	68	No	2019-10-22	Cardiac	T4	N1	M0	IIIA		Radical surgery	2020-03-10	3	13	1	Negative	Negative	Median	1	1	1	1	NA	Negative	Intestinal	1+	Negative	2		Adjuvant chemotherapy	No	2020-09-17
105	dMMR	Shanghai	1120415	GGYI	Female	68	No	2018-05-22	Body	T4	Nx	M1	IV	0	No		NA					Low	0	1	1	0	NA	NA	Diffuse	2+	Negative	0		NA			2
167	dMMR	Guangzhou	414398	胡紫芳	Female	68	No	2018-12-20	Body	T3	N1	M0	IIB		Radical surgery	2018-12-27	10	44	2	Vessel Invasion	Negative	Median-Low	0	1	1	0	NA	Negative	Intestinal	3+	Positive	2		Adjuvant chemotherapy	No		0
322	pMMR	4	414618	冼琼芳	Female	68	No	2019-01-03	Body	T2	N1	M0	IIA		Radical surgery	2019-01-08	3.5	52	1	Both	Negative	Median-Low	1	1	1	1	NA	Negative	Mixed	2+	NA	2		No	No	2020-09-20
499	pMMR	4	470927	朱惠如	Female	68	No	2020-06-11	Antrum	T4	N3	M0	IIIB		Radical surgery	2020-06-22	9	59	13	Both	Positive	Low	1	1	1	1	NA	Negative	Diffuse	0	Negative	2		No	No	2020-09-22
884	pMMR	4	411543	何佩宜	Female	68	No	2018-11-27	Antrum	T1	N0	M0	IA		Radical surgery	2018-12-10		32	0	NA	Negative	NA	1	1	1	1	NA	Negative	NA	0	Negative	2		No
446	pMMR	4	444550	彭清如	Female	68	No	2019-09-06	EGJ	T2	N3	M0	IIIA		Radical surgery	2019-09-20		25	7	Nerve Invasion	Negative	Low	1	1	1	1	NA	Negative	Diffuse	0	Negative	2		Adjuvant chemotherapy	Yes	2019-11-28	1	2019-11-28	sox		2	2020-09-18
268	pMMR	4	427958	陈瑞英	Female	68	No	2019-04-23	Angle	T1	N1	M0	IB		Radical surgery	2019-05-15		44	1	Negative	Negative	Low	1	1	1	1	NA	Negative	Diffuse	0	Negative	2		No	No	2020-09-21
433	pMMR	4	442147	陈利娟	Female	68	Yes	2019-08-16	Cardiac	T3	N2	M0	IIIA		Radical surgery	2019-09-11	5	17	6	Both	Negative	NA	1	1	1	1	MSS	Negative	NA	0	Negative	2			Yes	2020-04-26	0
522	pMMR	4	434420	罗雅梅	Female	68	Yes	2019-06-24	Cardiac	T4	N3	M0	IIIB		Radical surgery	2019-10-21	0.6	13	0	Negative	Negative	Median-Low	1	1	1	1	NA	NA	Intestinal	0	Negative			Adjuvant chemotherapy	No	2020-06-17
30	dMMR	Haerbin	704623	梁虹	Female	68	No	2017-10-18	Antrum	T3	N3	M0	IIIB	0	Radical surgery	2017-10-30	6*7*1.5	20	12	Negative	Negative	Median	1	0	0	1	NA	NA	Intestinal	2+	NA			Adjuvant chemotherapy	Yes	2018-08-16	1
47	dMMR	Haerbin	711020	孔祥珍	Female	68	No	2017-12-11	Antrum	T3	N0	M0	IIA	0	Radical surgery	2017-12-21	7*6*2	29	0	Nerve Invasion	Negative	Median-Low	1	0	0	1	NA	NA	Intestinal	0	Negative			NA	No	2020-07-31
48	dMMR	Haerbin	712402	李淑严	Female	68	No	2017-11-20	Antrum	T1	N0	M0	IA	0	Radical surgery	2017-12-28	2.2*2	6	0	NA	Negative	High	1	0	0	1	NA	NA	NA	1+	Negative			NA	No	2020-07-31
65	dMMR	Haerbin	777367	马秀凤	Female	68	No	2019-06-20	Body	Tx	Nx	M1	IV	0	No							NA	0	1	1	0	NA	NA	NA	1+	Negative	2		No			1	2019-06-26	SOX	8	1	2020-07-31
373	pMMR	4	304854	奚俊华	Male	68	No	2019-08-23	Cardiac	T2	N2	M0	IIB		Radical surgery	2019-09-16	6	39	3	Negative	Negative	Median	1	1	1	1	NA	Negative	Intestinal	0	Negative	2		Adjuvant chemotherapy	No	2020-09-27
554	pMMR	4	408361	谢金养	Male	68	No	2018-10-22	Cardiac	T3	N3	M0	IIIB		Radical surgery	2018-11-14	5.5	21	8	Nerve Invasion	Negative	Median	1	1	1	1	NA	Negative	Intestinal	3+	Positive	2		No	No	2020-09-30
484	pMMR	4	477420	徐培新	Male	68	No	2020-08-12	Fundus	T3	N3	M0	IIIB		Radical surgery	2020-08-21	6	62	13	Both	Negative	Median-Low	1	1	1	1	NA	Negative	Intestinal	2+	NA	2		No	No	2020-08-26
888	pMMR	4	444462	林巧雄	Male	68	No	2019-09-25	Fundus	T1	N0	M0	IA		Radical surgery	2019-09-30	2	10	0	Vessel Invasion	Negative	Low	1	1	1	1	NA	Positive	Intestinal	0	Negative	2		No
250	pMMR	4	334833	刘建东	Male	68	Yes	2016-09-26	Body	T1	N0	M0	IA		Radical surgery	2016-09-26		10	0	Negative	Negative	High-Median	1	1	1	1	NA	Negative	Intestinal	1+	Negative	2		Adjuvant chemotherapy	Yes	2020-09-20	0
687	pMMR	4	473089	崔显良	Male	68	No	2020-06-19	Body	Tx	Nx	M1	IV		No							Low	1	1	1	1	NA	NA	Mixed	2+	Negative	0		No			1	2020-07-08	xelox+BGB		1	2020-09-30
262	pMMR	4	454453	范桂德	Male	68	No	2019-07-01	Antrum	T2	N1	M0	IB		Radical surgery	2019-07-01		14	1		Negative	Low	1	1	1	1	MSS	NA	Mixed	99	NA	2			Yes	2019-12-26
652	pMMR	4	435115	詹干方	Male	68	No	2019-07-04	Antrum	T3	N3	M1	IV		Palliative surgery	2019-07-12	4.5	25	21	Vessel Invasion	Negative	Median	1	1	1	1	NA	Negative	Intestinal	3+	Positive	2		No
880	pMMR	4	377885	王汉尧	Male	68	No	2017-12-28	Antrum	T1	N0	M0	IA		Radical surgery	2017-12-28		52	2	Both	Negative	NA	1	1	1	1	NA	Negative	NA	2+	NA	2		No
339	pMMR	4	476215	王良生	Male	68	No	2020-07-23	Lesser curvature	T3	N0	M0	IIB		Radical surgery	2020-08-11	4	42	0	Both	Negative	Median-Low	1	1	1	1	NA	Negative	Mixed	0	Negative	2		No	No	2020-09-21
438	pMMR	4	448703	周逢海	Male	68	No	2019-10-30	EGJ	T3	N2	M0	IIIA		Radical surgery	2019-11-07	4	42	3	Nerve Invasion	Negative	Median	1	1	1	1	NA	Negative	Intestinal	2+	Positive	1		Adjuvant chemotherapy	No	2020-09-01
577	pMMR	4	465935	柏福安	Male	68	Yes	2020-04-27	EGJ	T4	N3	M0	IIIC		Radical surgery	2020-05-15	2	31	23	Both	Negative	Low	1	1	1	1	NA	Negative	Diffuse	0	Negative	2		Adjuvant chemotherapy	No	2020-09-08
587	pMMR	4	455068	陈锦文	Male	68	No	2019-10-18	EGJ	T4	N3	M0	IIIC		Radical surgery	2019-12-27	3.5	46	18	Nerve Invasion	Negative	Median-Low	1	1	1	1	NA	Negative	Mixed	0	Negative	2		No	No	2020-05-25
174	dMMR	Guangzhou	425427	李广全	Male	68	No	2019-04-12	Cardiac	T4	N1	M0	IIIA		Radical surgery	2019-07-24	10*7*2.3	26	11	Both	Negative	Median-Low	0	1	1	0	NA	Negative	Mixed	1+	Negative	2		Adjuvant chemotherapy	Yes	2020-05-08	1	2020-05-26	toripalimab	3	4
44	dMMR	Haerbin	701454	姜凤山	Male	68	No	2017-12-01	Body	T1	N0	M0	IA	0	Radical surgery	2017-12-07	3*1.5*0.5	28	0	NA	Negative	Median	1	0	0	1	NA	NA	Diffuse	0	Negative			NA	No	2020-07-31
180	dMMR	Guangzhou	415152	林麦秋	Female	69	No	2019-01-04	Antrum	T3	N3	M0	IIIC		Radical surgery	2019-01-08	6.5*5.5*1.2	62	12	Both	Negative	Median-Low	0	1	1	0	NA	Negative	Intestinal	1+	Negative	2		No	NA
376	pMMR	4	455785	陈乙娣	Female	69	No	2019-07-30	Antrum	T3	N1	M0	IIB		Radical surgery	2020-01-16	3	9	0	Nerve Invasion	Negative	Low	1	1	1	1	NA	Negative	Mixed	0	Negative	2		No	No	2020-09-26
864	pMMR	4	00M2367281	梁意贤	Female	69	No	2018-06-01	Antrum	Tx	Nx	M1	IV		Radical surgery	2018-10-16						Median	1	1	1	1	MSS	NA	Intestinal	3+	Positive	2		Adjuvant chemotherapy		2019-08-05
620	pMMR	4	410722	冯桂凤	Female	69	No	2018-11-10	EGJ	T4	N3	M0	IIIC		Radical surgery	2018-11-30	3	45	20	Both	Negative	Median	1	1	1	1	NA	Negative	Intestinal	0	Negative	2		Adjuvant chemotherapy	No	2020-04-30
751	pMMR	4	451352	江长莲	Female	69	Yes	2019-10-01	Angle	T1	Nx	M1	IV		Palliative surgery	2020-05-21	4	76	46	Vessel Invasion	Negative	Low	1	1	1	1	NA	NA	Diffuse	0	Negative	2		No			1	2019-11-22	XELOX+BGB-A317	8	noncrnonpd	2020-05-26
812	pMMR	4	00M1721494	陈结红	Female	69	NA	2016-08-01	unknown	Tx	Nx	M1	IV		99					NA		NA	1	1	1	1	NA	NA	NA	99	NA	2
22	dMMR	Haerbin	673908	唐淑香	Female	69	No	2017-03-08	Cardiac	T3	N3	M0	IIIB	0	Radical surgery	2017-03-14	8*5*1	17	12	Nerve Invasion	Negative	Low	0	0	0	1	NA	NA	Intestinal	0	Negative			Adjuvant chemotherapy	NA
50	dMMR	Haerbin	711984	郭晓萍	Female	69	No	2018-01-03	Lesser curvature	T3	N3	M0	IIIB	0	Radical surgery	2018-01-04	6*6*2	35	10	Nerve Invasion	Negative	Low	0	0	0	1	NA	NA	Diffuse	0	Negative			Adjuvant chemotherapy	Yes	2019-02-25
311	pMMR	4	430242	黄树冲	Male	69	Yes	2019-05-07	Cardiac	T2	N0	M0	IIA		Radical surgery	2019-05-30	4	13	0	Negative	Negative	Median	1	1	1	1	NA	Negative	Intestinal	0	Negative	2		No	No	2020-09-25
598	pMMR	4	451096	乔兰所	Male	69	No	2019-11-05	Cardiac	T4	N3	M0	IIIC		Radical surgery	2019-12-02	3.3	24	17	Both	Negative	Low	1	1	1	1	NA	Negative	Diffuse	0	Negative			Adjuvant chemotherapy	No	2020-09-27
632	pMMR	4	408142	林培明	Male	69	No	2018-10-18	Cardiac	T3	N3	M0	IIIC		Radical surgery	2018-10-18	4.5	55	24	Both	Negative	Low	1	1	1	1	NA	Negative	Diffuse	0	Negative	2		No	No	2020-08-24
116	dMMR	Shanghai	1133983	MQEN	Male	69	No	2018-07-17	Fundus	T1	N0	M0	IA	0	Radical surgery	2018-07-24	1.6*1.4*0.3cm	34	0	Vessel Invasion	Negative	Median-Low	0	1	1	0	MSI-L	Negative	Intestinal	2+	NA	2		NA	NA
305	pMMR	4	441316	奚增辉	Male	69	No	2019-08-23	Fundus	T3	N0	M0	IIA		Radical surgery	2019-09-04	6	40	0	Negative	Negative	Median	1	1	1	1	NA	Negative	Intestinal	1+	Negative	2		Adjuvant chemotherapy	No	2020-09-26	0
678	pMMR	4	435424	陈子明	Male	69	No	2019-07-12	Fundus	T4	N3	M1	IV		Palliative surgery	2019-07-17		17	17	Both	Negative	Low	1	1	1	1	NA	Negative	Diffuse	0	Negative	2		No
528	pMMR	4	404961	王亚有	Male	69	No	2018-08-15	Body	T3	N3	M0	IIIB		Radical surgery	2018-10-31	2.2	39	25	Both	Negative	Median-Low	1	1	1	1	NA	NA	Diffuse	1+	Negative	2		Adjuvant chemotherapy	No	2019-10-15	0
348	pMMR	4	404860	彭海涛	Male	69	No	2018-09-13	Antrum	T3	N1	M0	IIB		Palliative surgery	2018-11-27	1.9	21	1	Nerve Invasion	Negative	Low	1	1	1	1	NA	Negative	Mixed	0	Negative	2		Adjuvant chemotherapy	Yes	2019-03-26	2
537	pMMR	4	446679	覃佑和	Male	69	No	2019-04-15	Antrum	T4	N2	M0	IIIB		Radical surgery	2019-04-18		61	11	Both	Negative	Low	1	1	1	1	NA	NA	Mixed	0	Negative	2		Adjuvant chemotherapy	No	2020-09-26	0
464	pMMR	4	419657	陈连炎	Male	69	No	2019-02-19	Stump	T4	N0	M0	IIIA		Radical surgery	2019-02-27	6	22	0	Nerve Invasion	Negative	Median-Low	1	1	1	1	NA	Negative	Intestinal	0	Negative	2		Adjuvant chemotherapy	No	2020-09-20
307	pMMR	4	446213	兰长华	Male	69	Yes	2019-02-15	Pylorus	T3	N0	M0	IIA		Radical surgery	2019-03-04		10	0	Vessel Invasion	Negative	Median-Low	1	1	1	1	NA	Negative	Mixed	0	Negative	2		Adjuvant chemotherapy	Yes	2019-09-29	1	2019-03-25	S1	8	noncrnonpd	2019-09-29
253	pMMR	4	433198	郭贤武	Male	69	No	2019-06-10	EGJ	T2	N0	M0	IB		Radical surgery	2019-06-21	4.5	20	0	Negative	Negative	Median	1	1	1	1	NA	Negative	Intestinal	1+	Negative	2			No	2019-09-25
308	pMMR	4	433759	邹石桥	Male	69	Yes	2019-04-22	Angle	T1	N2	M0	IIA		Radical surgery	2019-06-27		28	6	Negative	Negative	Median	1	1	1	1	NA	Negative	Intestinal	0	Negative	2		Adjuvant chemotherapy	No	2020-08-27
36	dMMR	Haerbin	706669	孟庆才	Male	69	No	2017-11-01	Antrum	T1	N0	M0	IA	0	Radical surgery	2017-11-10	5*5	25	0	Negative	Negative	High-Median	1	0	0	0	NA	NA	Intestinal	1+	Negative			NA	No	2020-07-31
162	dMMR	Guangzhou	371578	吴明英	Female	70	No	2017-10-10	Antrum	T2	N1	M0	IIA		Radical surgery	2017-10-26	3.5	43	1	Vessel Invasion	Negative	Median-Low	0	1	1	0	NA	Negative	Intestinal	0	Negative	2		No	NA
209	pMMR	4	458325	陈玉娇	Female	70	No	2020-01-19	Antrum	T4	N3	M1	IA		Radical surgery	2020-02-11	5.5	51	28	Both	Negative	Low	1	1	1	1	NA	Negative	Diffuse	0	Negative	2		No	No	2020-03-25
54	dMMR	Haerbin	714274	冷淑芳	Female	70	No	2018-01-12	Antrum	T1	N0	M0	IA	0	Radical surgery	2018-01-12	2*1.5	25	0	NA	Negative	NA	1	0	0	1	NA	NA	NA	0	Negative	2		NA	No	2020-07-31
236	pMMR	4	416243	张梧忠	Male	70	No	2019-01-08	Cardiac	T1	N0	M0	IA		Radical surgery	2019-01-23	1	5	0	Negative	Negative	High-Median	1	1	1	1	NA	Negative	Intestinal	1+	Negative	2		No	No	2020-09-14
297	pMMR	4	450291	朱正营	Male	70	Yes	2019-11-06	Cardiac	T3	N0	M0	IIA		Palliative surgery	2020-05-13	4.5	13	0	Nerve Invasion	Negative	Median	1	1	1	1	NA	Negative	Intestinal	2+	Negative	0		Adjuvant chemotherapy	No	2020-09-15
627	pMMR	4	416990	黄和通	Male	70	No	2019-01-21	Cardiac	T4	N3	M0	IIIC		Radical surgery	2019-01-25	2	64	10	Nerve Invasion	Negative	Median-Low	1	1	1	1	NA	Negative	Mixed	99	Positive	1		No	No	2020-09-21
873	pMMR	4	364649	邱耀裕	Male	70	No	2017-07-31	Cardiac	T3	N2	M1	IV		Radical surgery	2017-10-17	3	32	6	Vessel Invasion	Negative	Median-Low	1	1	1	1	NA	Negative	Intestinal	0	Negative	2		No
336	pMMR	4	142279	陈景中	Male	70	No	2017-08-29	Fundus	T2	N1	M0	IIA		Radical surgery	2017-08-29	4	46	1	Vessel Invasion	Negative	Median-Low	1	1	1	1	NA	Negative	Intestinal	0	Negative	2		Adjuvant chemotherapy	No	2020-09-27
527	pMMR	4	437429	何有祥	Male	70	Yes	2019-06-28	Fundus	T3	N3	M0	IIIB		Radical surgery	2019-08-01	5	37	11	Both	Negative	Median-Low	1	1	1	1	NA	Negative	Mixed	2+	Positive	1		Adjuvant chemotherapy	Yes	2020-03-25	1	2019-08-30	sox	6	noncrnonpd	2020-03-25
803	pMMR	4	441147	李长兴	Male	70	No	2019-08-13	Fundus	T4	N3	M1	IV		Radical surgery	2020-01-14		33	1	Negative	Negative	Median	1	1	1	1	NA	Negative	Intestinal	3+	Positive	2		No			1	2019-09-05	herceptin+XELOX	3	2	2020-09-07
148	dMMR	Guangzhou	437552	邱亮明	Male	70	No	2015-09-23	Body	T1	N0	M0	IA		Radical surgery	2015-09-23		4	0	Negative	Negative	Median-Low	1	0	0	1	NA	Negative	Intestinal	0	Negative	2		NA	Yes	2019-06-25	0
816	pMMR	4	00M2284930	谢树优	Male	70	Yes	2019-08-06	Body	Tx	Nx	M1	IV		No							Median	1	1	1	1	NA	Negative	Intestinal	1+	Negative	2		No			0
84	dMMR	Shanghai	1102642	LZMU	Male	70	No	2018-02-14	Antrum	T4	N0	M0	IIB	0	Radical surgery	2018-03-08	3*2.5cm	28	0	Nerve Invasion	Negative	Median-Low	0	1	1	0	NA	Positive	Intestinal	1+	Negative	2		NA	NA
142	dMMR	Shanghai	1176170	LKZH	Male	70	No	2019-01-08	Antrum	T1	N0	M0	IA	0	Radical surgery	2019-01-17	2.5*1.5cm	28	0	Negative	Negative	High	0	1	1	0	NA	Negative	Intestinal	1+	Negative	0		No	No	2020-07-31
479	pMMR	4	377293	杨植勇	Male	70	No	2017-12-21	Antrum	T4	N1	M0	IIIA		Radical surgery	2017-12-20		38	1	Nerve Invasion	Negative	Low	1	1	1	1	NA	Negative	Intestinal	0	Negative	2		Adjuvant chemotherapy	Yes	2019-05-16	1	2019-05-16		3	2	2019-12-12
809	pMMR	4	437772	黄宏木	Male	70	No	2019-08-07	Antrum	T4	N3	M1	IV		Palliative surgery	2019-08-05	3.5	13	10	Both	Negative	Median	1	1	1	1	NA	Negative	Intestinal	0	Negative	2		No			1	2019-09-25	BGB-A317/placebo	16	1	2020-09-16
140	dMMR	Shanghai	1170601	HTSE	Male	70	No	2018-12-06	Stump	T4	N0	M0	IIIB	0	Radical surgery	2018-12-29	12*8cm	25	0	Both	Negative	Low	0	1	1	0	NA	Negative	Mixed	1+	Negative	2		Adjuvant chemotherapy	No	2020-07-31
617	pMMR	4	425459	曾元清	Male	70	No	2019-04-15	Stump	T4	N3	M0	IIIC		Radical surgery	2019-04-18	6.5	19	8	Both	Negative	Median-Low	1	1	1	1	NA	Negative	Mixed	1+	Negative	2		Adjuvant chemotherapy	No	2020-09-14	0
110	dMMR	Shanghai	1126818	YWGU	Male	70	No	2018-05-21	Lesser curvature	T3	N0	M0	IIA	0	Radical surgery	2018-06-21	6x5cm	35	0	Vessel Invasion	Negative	Median-Low	0	1	1	0	NA	Negative	Intestinal	2+	NA	2		Adjuvant chemotherapy	No	2020-07-27
377	pMMR	4	450116	苏美金	Male	70	No	2019-07-01	EGJ	T3	N0	M0	IIB		Radical surgery	2019-11-19	4	14	0	Negative	Negative	Median-Low	1	1	1	1	NA	Negative	Intestinal	0	Negative	2		No	No	2020-09-27
725	pMMR	4	464733	闫柏林	Male	70	No	2020-04-03	EGJ	T3	N3	M0	IV		Radical surgery	2020-04-27	4	23	11	Both	Negative	Median-Low	1	1	1	1	NA	Negative	Mixed	1+	Negative	2		No
771	pMMR	4	454237	王海萍	Male	70	No	2019-12-11	Angle	Tx	Nx	M1	IV		No							Median-Low	1	1	1	1	MSS	Negative	Diffuse	1+	Negative	2		No
842	pMMR	4	00M2211694	罗贤木	Male	70	No	2019-04-15	Angle	Tx	Nx	M1	IV		No					NA		Low	1	1	1	1	NA	NA	Diffuse	0	Negative	2		No			1	2019-05-20	BGB-A317/placebo	10	2	2020-02-07
267	pMMR	4	417240	张凎	Male	70	Yes	2019-01-24	Cardiac	T2	N0	M0	IB		Radical surgery	2019-01-29	4	33	0	Both	Negative	Median	1	1	1	1	NA	Negative	Mixed	99	NA	2		No	No	2020-06-03
53	dMMR	Haerbin	714256	陈宝升	Male	70	No	2018-01-05	Angle	T3	N2	M0	IIIA	0	Radical surgery	2018-01-12	2.5*1.8*1	17	3	Vessel Invasion	Negative	Low	1	0	0	1	NA	NA	Diffuse	0	Negative	2		Adjuvant chemotherapy	NA
318	pMMR	4	424844	余健珍	Female	71	No	2019-03-09	Cardiac	T3	N0	M0	IIA		Radical surgery	2019-04-30	4	5	0	Nerve Invasion	Negative	Median	1	1	1	1	NA	Negative	Intestinal	0	Negative	2		No	No	2020-09-20
668	pMMR	4	456244	郭岱珊	Female	71	No	2019-12-08	Cardiac	Tx	Nx	M1	IV		Palliative surgery	2020-01-03	2					Low	1	1	1	1	NA	Negative	NA	0	Negative	2		No
608	pMMR	4	449287	张玉兰	Female	71	No	2019-06-26	Body	T4	N3	M0	IIIC		Radical surgery	2019-11-28	5	28	9	Both	Negative	Low	1	1	1	1	NA	Negative	Diffuse	0	Negative	2		No	No	2020-09-27
199	dMMR	Guangzhou	98227	欧瑞崧	Female	71	No	1998-06-15	Antrum	Tx	N1	M0	NA		Radical surgery		2.5	5	2	NA	Negative	NA	0	1	1	0	NA	NA	NA	99	NA	2		NA	No
90	dMMR	Shanghai	1110568	YXXI	Female	71	No	2018-04-12	Lesser curvature	T2	N2	M0	IIB	0	Radical surgery	2018-04-12	4*3.5cm	31	4	Negative	Negative	Median	0	1	1	0	NA	Negative	Intestinal	2+	Negative	0		Adjuvant chemotherapy	No	2020-07-24
591	pMMR	4	449219	纪妙贞	Female	71	Yes	2019-10-31	EGJ	T4	N3	M0	IIIC		Radical surgery	2019-11-13	6	43	15	Both	Negative	Median-Low	1	1	1	1	NA	Negative	Intestinal	1+	Negative			Adjuvant chemotherapy	No	2020-08-03
164	dMMR	Guangzhou	410214	林甲妹	Female	71	No	2018-11-01	Angle	T1	N2	M0	IIA		Radical surgery	2018-11-29	2	27	3	Negative	Negative	Median-Low	0	1	1	0	NA	Negative	Intestinal	0	Negative	2		Adjuvant chemotherapy	No
40	dMMR	Haerbin	701441	宿淑霞	Female	71	No	2017-11-24	Antrum	T1	N0	M0	IA	0	Radical surgery	2017-11-28	1*0.5	16	0	Negative	Negative	NA	1	0	0	1	NA	NA	Intestinal	0	Negative			NA	No	2020-07-31
270	pMMR	4	415218	周顺孝	Male	71	No	2019-01-11	Cardiac	T1	N0	M0	IB		Radical surgery	2019-01-09				Negative	Negative	High	1	1	1	1	NA	Negative	Intestinal	2+	NA	2		No	No	2020-09-20
463	pMMR	4	419551	黄国发	Male	71	No	2019-02-26	Fundus	T4	N2	M0	IIIA		Radical surgery	2019-02-21	7	34	6	Both	Negative	Median-Low	1	1	1	1	NA	Negative	Intestinal	2+	NA	2		Adjuvant chemotherapy	No	2020-09-20
534	pMMR	4	325780	蒋仲平	Male	71	No	2015-11-15	Body	T3	N3	M0	IIIB		Palliative surgery	2016-05-04		14	11	Both	Negative	Low	1	1	1	1	NA	NA	Intestinal	0	Negative	1		No			1	2016-06-14	keytruda	4	2	2016-09-07
181	dMMR	Guangzhou	466354	于翁	Male	71	Yes	2020-03-16	Antrum	T4	N3	M0	IIIC		Radical surgery	2020-05-16	6*4*1.2	28	21	Both	Negative	Low	0	1	1	0	NA	Negative	Mixed	0	Negative	2		No
224	pMMR	4	408769	杨仕成	Male	71	No	2018-11-02	Antrum	T1	N0	M0	IA		Radical surgery	2018-11-12		31	0	Negative	Negative	High-Median	1	1	1	1	NA	Negative	Intestinal	3+	Positive	2		No	No	2019-12-10
392	pMMR	4	417755	卢炳光	Male	71	No	2019-01-07	Antrum	T3	N1	M0	IIB		Radical surgery	2019-01-07		25	1			Median-Low						Negative	Intestinal	1+	Negative	2			No	2020-09-23
702	pMMR	4	465957	赵文玉	Male	71	No	2020-04-28	Antrum	T4	N3	M1	IV		Palliative surgery	2020-05-15	4.5	24	15	Vessel Invasion	Negative	Median-Low	1	1	1	1	NA	Negative	Mixed	1+	Negative	2		Adjuvant chemotherapy
857	pMMR	4	413710	许佛友	Male	71	No	2018-12-20	Antrum	T4	N3	M1	IV		Radical surgery	2018-12-26	6	39	14	Both	Negative	Low	1	1	1	1	NA	Negative	Diffuse	0	Negative	2		Adjuvant chemotherapy
280	pMMR	4	377044	彭炳飞	Male	71	No	2017-12-15	Stump	T2	N0	M0	IB		Radical surgery	2017-12-25	4	23	0	Negative	Negative	Median-Low	1	1	1	1	NA	Positive	Intestinal	0	Negative	2			No	2020-09-17
360	pMMR	4	444640	许汉明	Male	71	No	2019-10-14	Stump	T4	N0	M0	IIB		Radical surgery	2019-10-14	8	15	0	Nerve Invasion	Negative	Median-Low	1	1	1	1	NA	Positive	Mixed	0	Negative	2		No	No	2020-09-22
408	pMMR	4	439925	刘杨积	Male	71	No	2019-08-14	Stump	T3	N2	M0	IIIA		Radical surgery	2019-08-22	8	5	5	Both	Negative	Low	1	1	1	1	NA	Positive	Mixed	0	Negative	2		No	No	2019-09-02
87	dMMR	Shanghai	1105631	QHXI	Male	71	No	2018-03-05	Greater curvature	T3	N1	M0	IIB	0	Radical surgery	2018-03-23	4.5*4.5cm	44	2	Both	Negative	Median-Low	0	1	1	0	NA	Positive	Intestinal	1+	Negative	2		NA	NA
477	pMMR	4	406857	刘淦辉	Male	71	No	2018-10-18	EGJ	T3	N2	M0	IIIA		Radical surgery	2018-10-23	6	37	5	Both	Negative	Median-Low	1	1	1	1	NA	Negative	NA	1+	Negative	2		No	No	2020-09-28
763	pMMR	4	457579	陈石连	Male	71	No	2020-01-10	Body	Tx	Nx	M1	IV		Palliative surgery	2020-01-16	12			Vessel Invasion	Negative	Median	1	1	1	1	NA	Negative	NA	2+	Negative	0		No			1		S-1
428	pMMR	4	445138	张学友	Male	71	No	2019-10-11	Cardiac	T3	N3	M0	IIIA		Radical surgery	2019-12-30	5.5	18	10	Vessel Invasion	Negative	Median-Low	1	1	1	1	NA	Negative	Intestinal	0	Negative	2		Adjuvant chemotherapy	No	2020-06-17
32	dMMR	Haerbin	704553	郭赐柱	Male	71	No	2017-10-26	Antrum	T3	N2	M0	IIIA	0	Radical surgery	2017-11-03	4.5*3*1	31	3	Both	Negative	Median-Low	1	0	0	1	NA	NA	Diffuse	0	Negative			NA	No	2020-07-31
386	pMMR	4	424233	魏美英	Female	72	No	2019-04-09	Cardiac	T3	N1	M0	IIB		Radical surgery	2019-04-11	4.2	67	2	Negative	Negative	Median-Low	1	1	1	1	NA	Negative	Intestinal	0	Negative	2		No	No	2020-09-30
82	dMMR	Shanghai	1100993	YYHU	Female	72	No	2018-01-30	Antrum	T1	N0	M0	IA	0	Radical surgery	2018-03-05	4.5*4cm	25	0	Negative	Negative	Median-Low	0	1	1	0	NA	Positive	Intestinal	0	Negative	2		No	No	2020-04-24
103	dMMR	Shanghai	1118734	MYDI	Female	72	No	2018-05-14	Antrum	T3	N0	M0	IIA	0	Radical surgery	2018-05-17	6×5.5×2.5cm	31	0	Negative	Negative	Median-Low	0	1	1	0	NA	Negative	Mixed	1+	Negative	2		Adjuvant chemotherapy	NA
289	pMMR	4	422882	陈裕英	Female	72	No	2019-03-21	Antrum	T1	N2	M0	IIA		Radical surgery	2019-03-27	5.5	50	6	Vessel Invasion	Negative	Median-Low	1	1	1	1	NA	Negative	Intestinal	3+	Positive	2		Adjuvant chemotherapy	No	2019-11-04
158	dMMR	Guangzhou	381567	李屋娇	Female	72	No	2018-02-05	Angle	T2	N2	M0	IIA		Radical surgery	2018-02-07	6*5*1	69	4	Negative	Negative	Median-Low	0	1	1	0	NA	Negative	Intestinal	1+	Negative	2		Adjuvant chemotherapy	No		0
820	pMMR	4	00M2254159	刘淡琴	Female	72	No	2019-07-09	unknown	Tx	Nx	M1	IV		No							Low	1	1	1	1	NA	NA	NA	0	Negative	2		No			0
353	pMMR	4	449800	李衡	Male	72	Yes	2019-11-26	Cardiac	T2	N2	M0	IIB		Radical surgery	2019-11-25	3	30	6	Negative	Negative	Median	1	1	1	1	NA	Negative	Mixed	2+	NA	2		Adjuvant chemotherapy	No	2020-08-27
407	pMMR	4	322592	詹尝	Male	72	No	2016-04-28	Cardiac	T2	N2	M0	IIB		Palliative surgery	2016-04-15	1*0.5*1.3	7	4	Both	Negative	Median-Low	1	1	1	1	NA	Negative	Diffuse	1+	Negative	2		Adjuvant chemotherapy	Yes	2018-11-15	1	2019-02-22	docetaxel+S1	4	2	2020-09-30
806	pMMR	4	444695	施议铁	Male	72	No	2019-08-22	Cardiac	Tx	Nx	M1	IV		Palliative surgery	2020-01-02	5	23	5	Both	Negative	Median-Low	1	1	1	1	MSS	Negative	Intestinal	2+	Negative	0		No
85	dMMR	Shanghai	1103736	CZQI	Male	72	No	2018-02-01	Antrum	T3	N1	M1	IV	0	Radical surgery	2018-03-14	4.5*3*0.8cm	50	1	Both	Negative	Median-Low	0	1	1	0	NA	Positive	Intestinal	1+	Negative	2		No			1	2018-04-27	XELOX	3	3	2018-07-12
102	dMMR	Shanghai	1117816	JZQI	Male	72	No	2018-04-28	Antrum	T3	N3	M0	IIIB	0	Radical surgery	2018-05-14	10.5*8cm	22	13	Vessel Invasion	Negative	Low	0	1	1	0	NA	Negative	Mixed	0	Negative	2		No	Yes	2018-11-15	1	2018-11-16	regorafenib+PD-1	5	1
109	dMMR	Shanghai	1126163	CZFE	Male	72	No	2018-06-12	Antrum	T3	N3	M0	IIIB	0	Radical surgery	2018-06-19	5*4*1.5cm	11	9	Both	Negative	Median-Low	0	1	1	0	NA	Negative	Mixed	1+	Negative	2		NA	NA
117	dMMR	Shanghai	1135635	WXFA	Male	72	No	2018-07-25	Antrum	T3	N0	M0	IIA	0	Radical surgery	2018-07-28	7*6*1.2cm	34	0	Both	Negative	Median-Low	0	1	1	0	NA	Negative	Intestinal	2+	NA	2		NA	NA
841	pMMR	4	425702	张石松	Male	72	Yes	2019-04-11	Antrum	T3	N3	M1	IV		Palliative surgery	2019-04-24	3.8	23	10	Both	Negative	Median-Low	1	1	1	1	NA	Negative	Mixed	0	Negative	2		No
555	pMMR	4	406412	尹为成	Male	72	No	2018-10-11	EGJ	T3	N3	M0	IIIB		Radical surgery	2018-12-05	6	46	8	Both	Negative	Median	1	1	1	1	NA	Negative	Intestinal	1+	Negative	2		Adjuvant chemotherapy	No	2020-09-30
615	pMMR	4	412277	林清标	Male	72	Yes	2018-11-30	EGJ	T4	N3	M0	IIIC		Radical surgery	2018-12-13	6	55	8	Both	Negative	Median-Low	1	1	1	1	NA	Negative	Intestinal	0	Negative	2		No	No	2020-04-11
881	pMMR	4	441355	林楚莹	Male	72	No	2019-08-23	Angle	T1	N0	M0	IA		Radical surgery	2019-09-10	3	6	0	Negative	Negative	Low	1	1	1	1	NA	Negative	Mixed	1+	Negative	2		Adjuvant chemotherapy
498	pMMR	4	471956	杨本轩	Male	72	No	2020-06-08	Body	T4	N1	M0	IIIB		Palliative surgery	2020-08-31	6	18	2	Both	Negative	Median-Low	1	1	1	1	NA	Negative	Diffuse	0	Negative	2		Adjuvant chemotherapy	No	2020-09-17
51	dMMR	Haerbin	712419	许明全	Male	72	No	2017-12-22	Antrum	T3	N2	M0	IIIA	0	Radical surgery	2018-01-10	5.5*4.5*1.2	22	3	Both	Negative	Median-Low	1	0	0	1	NA	NA	Mixed	1+	Negative			Adjuvant chemotherapy	No	2020-07-31
66	dMMR	Haerbin	794343	王玉成	Male	72	No	2019-09-06	Antrum	T1	N0	M0	IA	0		2019-09-19	2*1.5*0.6	13	0	NA	Negative	Median	0	0	0	1	NA	NA	NA	0	Negative	2		NA
77	dMMR	Shanghai	1225496	JGCU	Male	72	No	2019-08-16	Body	T4	Nx	M1	IV	0	Palliative surgery		NA					Median	0	1	1	0	MSI-L	NA	Intestinal	NA	NA	2	128	No			1	2019-09-23	PD1	4	3	2019-11-01
441	pMMR	4	451110	任翠英	Female	73	No	2019-11-12	Fundus	T3	N3	M0	IIIA		Radical surgery	2019-11-27	3	50	12	Both	Negative	Median-Low	1	1	1	1	NA	Negative	Mixed	0	Negative	2		Adjuvant chemotherapy	No	2020-09-22
200	dMMR	Guangzhou	00M2288709	陈锡凤	Female	73	NA	2019-08-05	Antrum	T2	N1	M0	IIA		99			33	2	Both		Median-Low	0	1	1	0	MSI-H	NA	Mixed	99	NA	2		NA	NA
205	pMMR	4	473023	戢姣爱	Female	73	No	2020-07-15	Lesser curvature	T1	N0	M0	IA		Radical surgery	2020-07-27	3	35	0	Negative	Negative	Median-Low	1	1	1	1	NA	Negative	Intestinal	0	Negative	2		No	No	2020-08-26
189	dMMR	Guangzhou	449144	时天玉	Female	73	Yes	2019-04-02	Cardiac	T3	N1	M1	IV		Palliative surgery	2019-11-15	11	31	2	Vessel Invasion	Negative	Median	0	1	1	0	NA	Negative	Intestinal	0	Negative	2		NA	No		0
544	pMMR	4	416598	蔡金信	Male	73	No	2019-01-14	Cardiac	T3	N3	M0	IIIB		Radical surgery	2019-01-23	2.5	51	12	NA	Negative	Median-Low	1	1	1	1	NA	Negative	Intestinal	2+	Negative	0		No	No	2020-09-20
141	dMMR	Shanghai	1172139	PZGO	Male	73	No	2018-12-19	Body	T4	N0	M0	IIB	0	Radical surgery	2019-01-02	4*2.5cm	26	0	Both	Negative	Low	0	1	1	0	MSI-H	Negative	Diffuse	0	Negative	2		No	No	2020-07-31
251	pMMR	4	435793	梁忠义	Male	73	Yes	2019-07-15	Body	T1	N0	M0	IB		Radical surgery	2019-07-16	1.5	55	0	Negative	Negative	Median	1	1	1	1	NA	Positive	Intestinal	0	Negative	2		No	No	2019-08-19
606	pMMR	4	437420	林文仟	Male	73	No	2019-07-22	Body	T4	N3	M0	IIIC		Radical surgery	2019-08-07	6.5	38	16	Both	Negative	Median-Low	1	1	1	1	NA	Negative	Intestinal	0	Negative	2		Adjuvant chemotherapy	No	2020-09-26
113	dMMR	Shanghai	1129653	GFQI	Male	73	No	2018-06-18	Antrum	T4	N2	M0	IIIA	0	Radical surgery	2018-07-02	10*6cm	18	3	Both	Negative	Low	0	1	1	0	NA	Negative	Mixed	0	Negative	2		Adjuvant chemotherapy	No	2020-07-27
261	pMMR	4	448276	刘明芳	Male	73	Yes	2019-10-21	Antrum	T2	N0	M0	IB		Radical surgery	2019-11-05	4	41	0	Nerve Invasion	Negative	Median	1	1	1	1	NA	Negative	Intestinal	0	Negative	2		No	No	2020-09-27
299	pMMR	4	454820	文启成	Male	73	Yes	2019-11-01	Antrum	T3	N0	M0	IIA		Radical surgery	2019-12-27	2	0	30	Nerve Invasion	Negative	Median	1	1	1	1	NA	Negative	Intestinal	0	Negative	2		Adjuvant chemotherapy	No	2020-09-26
891	pMMR	4	00M2364036	赵永良	Male	73	No	2019-12-16	Antrum	T2	N2	M0	IIB		No							Low	1	1	1	1	NA	Negative	Diffuse	0	Negative	2		No
579	pMMR	4	467705	吴开轩	Male	73	No	2020-04-20	Lesser curvature	T4	N2	M0	IIIC		Palliative surgery	2020-08-14	5.5	17	4	Nerve Invasion	Negative	Median-Low	1	1	1	1	NA	Negative	NA	0	Negative	2		No	No	2020-09-03
419	pMMR	4	466810	高映剩	Male	73	No	2020-05-04	EGJ	T4	N2	M0	IIIA		Radical surgery	2020-05-15	13.5	62	9	Vessel Invasion	Negative	Low	1	1	1	1	NA	Negative	Mixed	0	Negative	2		No	No	2020-09-15
432	pMMR	4	450928	唐光学	Male	73	Yes	2019-11-13	EGJ	T3	N2	M0	IIIA		Radical surgery	2019-11-28	4.5	34	3	Both	Negative	Median	1	1	1	1	NA	Negative	Mixed	3+	Positive	2		No	Yes	2019-12-04	0
449	pMMR	4	437928	张芝奇	Male	73	No	2019-07-15	EGJ	T3	N3	M0	IIIA		Radical surgery	2019-10-23	1.5	31	13	Vessel Invasion	Negative	Low	1	1	1	1	NA	Negative	Intestinal	0	Negative	2			Yes	2019-11-27	1	2019-07-30	XELOX	4	noncrnonpd	2019-11-27
506	pMMR	4	460027	李远清	Male	73	No	2020-02-25	EGJ	T3	N3	M0	IIIB		Radical surgery	2020-03-05	7	11	5	Both	Negative	Low	1	1	1	1	NA	Negative	Mixed	3+	Positive	2		No	No	2020-07-28
452	pMMR	4	431867	陈佩芳	Female	74	No	2019-06-03	Cardiac	T4	N2	M0	IIIA		Radical surgery	2019-06-19	1.8	48	5	Nerve Invasion	Negative	Median	1	1	1	1	NA	Negative	Intestinal	2+	Positive	1		Adjuvant chemotherapy	No	2020-09-29
794	pMMR	4	00M1726104	袁景荷	Female	74	NA	2016-08-05	Body	Tx	Nx	M1	IV		No					NA		Low	1	1	1	1	NA	NA	NA	0	Negative	2		No		2017-03-22	1	2016-08-23	FOLFOX	9	2	2017-03-22
86	dMMR	Shanghai	632310	WHQI	Female	74	No	2018-02-22	Antrum	T1	N0	M0	IA	0	Radical surgery	2018-03-17	2.5*2cm	17	0	Vessel Invasion	Negative	Low	0	1	1	0	NA	Negative	Mixed	0	Negative	2		No	No	2020-07-24
26	dMMR	Haerbin	672387	于万芝	Female	74	No	2017-03-13	Antrum	T3	N2	M0	IIIA	0	Radical surgery	2017-03-22	11*9*2.5	28	3	Both	Negative	Median-Low	1	0	0	1	NA	NA	Diffuse	2+	NA			NA
258	pMMR	4	336791	陈细珠	Male	74	No	2016-10-19	Body	T1	N0	M0	IB		Radical surgery	2016-10-19	2	27	0	Negative	Negative	Low	1	1	1	1	NA	Negative	Diffuse	0	Negative	2		Adjuvant chemotherapy	Yes	2017-02-08	0
115	dMMR	Shanghai	1077893	DHFU	Male	74	No	2018-07-05	Antrum	T3	N2	M0	IIIA	0	Radical surgery	2018-07-13	4*2.5cm	14	5	Both	Negative	Median-Low	0	1	1	0	NA	Negative	Mixed	0	Negative	2		Adjuvant chemotherapy	Yes	2018-12-13	2
879	pMMR	4	428877	雷用福	Male	74	No	2019-05-03	Antrum	T1	N0	M0	IA		Radical surgery	2019-05-22		18	0	NA	Negative	NA	1	1	1	1	NA	Negative	NA	0	Negative	2		No
454	pMMR	4	463984	杨镇钦	Male	74	No	2019-03-16	Cardiac	T4	N1	M0	IIIA		Radical surgery	2020-04-17	3	23	2	Both	Negative	Median-Low	1	1	1	1	NA	Negative	Mixed	0	Negative	2		Adjuvant chemotherapy	No	2020-07-30
562	pMMR	4	358659	文积超	Male	74	Yes	2017-04-18	Cardiac	T4	N1	M0	IIIB		Radical surgery	2017-06-12	3	3	1	Both	Negative	Median	1	1	1	1	NA	NA	Intestinal	99	NA	2			No	2020-09-27
155	dMMR	Guangzhou	418406	叶莲英	Female	75	Yes	2019-01-19	Antrum	T2	N0	M0	IB		Radical surgery	2019-02-20	5.5	52	0	Negative	Negative	Low	0	1	1	0	NA	Negative	Intestinal	0	Negative	2		No	No
191	dMMR	Guangzhou	447335	张跃芳	Female	75	No	2019-10-17	Antrum	Tx	Nx	M1	IV		No					NA		Low	0	1	1	0	NA	Negative	NA	2+	NA	2		NA	NA		1	2019-11-15	sintilimab+folfox	2	4
869	pMMR	4	345100	宋玉莲	Female	75	Yes	2017-01-05	Whole stomach	T4	N3	M1	IV		Palliative surgery	2017-01-11				NA		Low	1	1	1	1	NA	NA	Diffuse	0	Negative	2		No		2018-05-10	1	2017-02-16	FOLFOX	8	2	2018-05-10
34	dMMR	Haerbin	704307	任淑珍	Female	75	No	2017-10-26	Antrum	T2	N2	M0	IIB	0	Radical surgery	2017-11-07	1.6*1.5*0.8	45	3	Vessel Invasion	Negative	Low	1	0	0	1	NA	NA	Diffuse	1+	Negative			Adjuvant chemotherapy	No	2020-07-31
42	dMMR	Haerbin	706712	张文芝	Female	75	No	2017-11-27	Antrum	T1	N1	M0	IB	0	Radical surgery	2017-12-06	6*5*1	16	1	Vessel Invasion	Negative	Median-Low	1	0	0	1	NA	NA	Mixed	1+	Negative			NA
399	pMMR	4	409200	杨玉路	Male	75	No	2018-10-18	Cardiac	T3	N1	M0	IIB		Radical surgery	2018-11-21	3	13	2	Both	Negative	Median-Low	1	1	1	1	NA	Negative	Mixed	1+	Negative	2		No	No	2020-09-30
761	pMMR	4	462810	周维明	Male	75	No	2020-01-17	Fundus	T3	Nx	M1	IV		No					NA		High-Median	1	1	1	1		Negative	Diffuse	0	Negative	0					1	2020-03-16	xelox+herceptin+pd		1	2020-10-15
106	dMMR	Shanghai	1122139	ZBLA	Male	75	Yes	2018-05-17	Antrum	T3	N1	M0	IIB	0	Radical surgery	2018-06-01	9*7cm	85	1	Negative	Negative	Median-Low	0	1	1	0	NA	Negative	Mixed	0	Negative	2		NA	NA
351	pMMR	4	450870	李荣声	Male	75	No	2019-10-25	Pylorus	T4	N0	M0	IIB		Radical surgery	2019-11-27	2.3	20	0	Nerve Invasion	Negative	Low	1	1	1	1	NA	Negative	Diffuse	0	Negative	2		No	No	2020-06-16
545	pMMR	4	415014	黄玩逢	Male	75	No	2018-12-27	Pylorus	T4	N2	M0	IIIB		Palliative surgery	2018-01-09	3.5	16	4	Vessel Invasion	Negative	Median-Low	1	1	1	1	NA	Negative	Diffuse	1+	Negative	2		Adjuvant chemotherapy	No	2020-09-20
254	pMMR	4	461528	张宽平	Male	75	Yes	2020-03-09	Angle	T2	N0	M0	IB		Radical surgery	2020-03-27	2.5	26	0	Vessel Invasion	Negative	Low	1	1	1	1	NA	Negative	Diffuse	0	Negative	2		No	No	2020-07-09
15	dMMR	Haerbin	665431	王清吉	Male	75	No	2016-12-11	Antrum	T3	N2	M0	IIIA	0	Radical surgery	2016-12-22	9*6*1.5	27	3	Vessel Invasion	Negative	Median-Low	1	0	0	1	NA	NA	Intestinal	1+	Negative			Adjuvant chemotherapy	No	2020-07-31
78	dMMR	Shanghai	1114384	YLJI	Male	75	No	2018-04-18	Antrum	T1	N0	M0	IA	0	Radical surgery	2018-04-27	1.7x1.4cm，1.3x1.3cm，0.9x0	23	0	Negative	Negative	Median-Low	0	1	1	0	NA	Negative	Intestinal	1+	Negative	2		Adjuvant chemotherapy	No	2019-06-11	0
695	pMMR	4	471166	黄肖颜	Female	76	No	2020-06-15	Fundus	Tx	Nx	M1	IV		No							Low	1	1	1	1	NA	NA	Diffuse	2+	NA	2		No			1	2020-08-05	sox	3	2	2020-10-15
356	pMMR	4	452283	肖功祥	Male	76	No	2019-11-29	Cardiac	T3	N1	M0	IIB		Radical surgery	2019-11-29	2.5	41	1	Nerve Invasion	Negative	Median	1	1	1	1	NA	Negative	Intestinal	1+	Negative	2		No	No	2020-09-26
218	pMMR	4	450179	官义顺	Male	76	No	2019-11-18	Body	T1	N0	M0	IA		Radical surgery	2019-11-25	2.4	22	0	Negative	Negative	Median	1	1	1	1	NA	Negative	Intestinal	2+	NA	2		No	No	2020-08-27	0
874	pMMR	4	00M1787941	伍佳钰	Male	76	NA	2017-01-12	Antrum	T3	N3	M1	IV		99			34	21	Both		Low	1	1	1	1	NA	Negative	Mixed	1+	Negative	2
107	dMMR	Shanghai	1119691	QYQI	Male	76	No	2018-05-31	Whole stomach	T4	N1	M0	IIIA	0	Radical surgery	2018-06-04	7*6cm	54	2	Both	Negative	Median-Low	0	1	1	0	NA	Negative	Mixed	0	Negative	2		No	Yes	2019-04-01
350	pMMR	4	432072	万道炳	Male	76	Yes	2019-05-22	Stump	T3	N1	M0	IIB		Radical surgery	2019-06-21	7	30	1	Vessel Invasion	Negative	Median	1	1	1	1	NA	Negative	Intestinal	0	Negative	2		No	Yes	2019-09-15	0
99	dMMR	Shanghai	1115434	SJYU	Male	76	No	2018-04-24	Lesser curvature	T1	N0	M0	IA	0	Radical surgery	2018-05-08	2cm	38	0	Negative	Negative	Median	0	1	1	0	NA	Negative	Intestinal	2+	NA	2		No	NA
13	dMMR	Haerbin	676354	张华廷	Male	76	No	2016-12-02	Antrum	T3	N2	M0	IIIA	0	Radical surgery	2016-12-27	3*2*1.2	19	4	Both	Negative	Median-Low	1	0	0	1	NA	NA	Intestinal	0	Negative			Adjuvant chemotherapy	No	2020-07-31
382	pMMR	4	429555	王素莲	Female	77	Yes	2019-05-31	Cardiac	T3	N1	M0	IIB		Radical surgery	2019-05-31	3.5	12	2	Negative	Negative	Median-Low	1	1	1	1	NA	Negative	Intestinal	2+	NA	2		No	No	2020-09-25
91	dMMR	Shanghai	1110453	LCYI	Female	77	No	2018-04-10	Antrum	T2	N1	M0	IIA	0	Radical surgery	2018-04-12	6x5cm	39	1	Vessel Invasion	Negative	Median	0	1	1	0	NA	Negative	Intestinal	2+	NA	2		Adjuvant chemotherapy	No	2020-07-24
154	dMMR	Guangzhou	405546	何月云	Female	77	No	2018-10-11	Antrum	T2	N0	M0	IB		Radical surgery	2018-10-17	6.5*4.5*0.8	46	0	Negative	Negative	Median	0	1	1	0	NA	Negative	Intestinal	0	Negative	2		No	No
291	pMMR	4	451659	伍怀英	Female	77	No	2019-11-15	Antrum	T1	N2	M0	IIA		Radical surgery	2019-12-10	5	43	6	Negative	Negative	Median-Low	1	1	1	1	NA	Negative	Intestinal	0	Negative	2			No	2020-07-07
862	pMMR	4	00M2311657	韦桂芬	Female	77	No	2018-08-22	Antrum	Tx	Nx	M1	IV		No							Median	1	1	1	1	MSS	Negative	Intestinal	3+	Positive	2		No			1	2018-09-04	XELOX+herceptin	4	1	2019-08-29
383	pMMR	4	431586	张业茂	Male	77	No	2019-05-20	Body	T3	N1	M0	IIB		Radical surgery	2019-06-10	2.5	48	1	Nerve Invasion		NA	1	1	1	1	NA	Negative	NA	0	Negative	2		No	No	2020-09-26
97	dMMR	Shanghai	1114316	ZFHU	Male	77	No	2018-04-17	Antrum	T2	N0	M0	IB	0	Radical surgery	2018-04-27	9x8cm	54	0	Negative	Negative	Median	0	1	1	0	NA	Negative	Intestinal	2+	NA	2		No	NA
121	dMMR	Shanghai	1139152	YLTI	Male	77	No	2018-07-21	Antrum	T4	N1	M0	IIIA	0	Radical surgery	2018-08-10	6.5*5cm	39	1	Vessel Invasion	Negative	Median-Low	0	1	1	0	NA	Negative	Intestinal	1+	Negative	2		NA
409	pMMR	4	442842	王信半	Male	77	No	2019-09-03	EGJ	T3	N2	M0	IIIA		Radical surgery	2019-09-11	4	18	3	Both	Negative	Median	1	1	1	1	NA	Negative	Intestinal	2+	NA	2			No	2019-09-25
416	pMMR	4	454177	刘远耀	Male	77	No	2019-12-13	EGJ	T3	N1	M0	IIIA		Radical surgery	2019-12-23	1.1	25	9	Vessel Invasion	Negative	Low	1	1	1	1	NA	Negative	Mixed	0	Negative	2		Adjuvant chemotherapy	No	2020-03-17
601	pMMR	4	447891	郑清金	Male	77	No	2019-10-09	EGJ	T3	N3	M0	IIIC		Radical surgery	2019-10-30	6.5	73	17	Both	Negative	Median-Low	1	1	1	1	NA	Positive	Intestinal	1+	Negative			No	No	2020-09-22
882	pMMR	4	424200	林日暖	Male	77	No	2019-04-08	Angle	T1	N0	M0	IA		Radical surgery	2019-04-17	6	57	0	Negative	Negative	High	1	1	1	1	NA	Negative	Intestinal	1+	Negative	2		No
125	dMMR	Shanghai	1148828	WXYI	Female	78	No	2018-09-06	Antrum	T2	N0	M0	IB	0	Radical surgery	2018-09-20	6.5*6cm	56	0	Both	Negative	Median-Low	0	1	1	0	NA	Negative	Mixed	3+	Positive	2		NA
675	pMMR	4	442485	王其茂	Female	78	No	2019-08-16	Antrum	T4	N2	M1	IV		Palliative surgery	2019-09-10	7	6	6	Both	Negative	Low	1	1	1	1	NA	Negative	Diffuse	0	Negative	2		No
33	dMMR	Haerbin	704534	杨桂英	Female	78	No	2017-10-19	Antrum	T3	N2	M0	IIIA	0	Radical surgery	2017-11-06	5*4*1	13	4	Nerve Invasion	Negative	Median-Low	0	0	0	1	NA	NA	Intestinal	0	Negative			NA
517	pMMR	4	418943	陈运敏	Male	78	No	2019-01-30	Cardiac	T3	N3	M0	IIIB		Radical surgery	2019-02-27		17	8	Nerve Invasion	Negative	Median-Low	1	1	1	1		Negative	Mixed	1+	Negative	2		No	No	2019-12-15
220	pMMR	4	446891	朱志成	Male	78	No	2019-09-27	Body	T1	N0	M0	IA		Radical surgery	2019-04-10		24	0	Negative	Negative	Low	1	1	1	1	NA	Positive	Diffuse	0	Negative	2		No	No	2020-09-22
96	dMMR	Shanghai	1113547	HXFU	Male	78	No	2018-03-30	Antrum	T3	N0	M0	IIA	0	Radical surgery	2018-04-25	9*8cm	19	0	Vessel Invasion	Negative	Median-Low	0	1	1	0	NA	Negative	Mixed	1+	Negative	2		NA	NA
444	pMMR	4	443847	李泽刚	Male	78	Yes	2019-08-20	Antrum	T3	N3	M0	IIIA		Radical surgery	2019-09-19	2.5	17	8	Both	Negative	Median	1	1	1	1	NA	Negative	Intestinal	0	Negative	2		Adjuvant chemotherapy	No	2020-08-13
128	dMMR	Shanghai	1150392	SSZH	Male	78	No	2018-09-26	Lesser curvature	T3	N1	M0	IIB	0	Radical surgery	2018-09-28	6*5.3*1.2cm	25	1	Vessel Invasion	Negative	Median-Low	0	1	1	0	NA	Negative	Mixed	1+	Negative	2		Adjuvant chemotherapy	No	2020-07-28
300	pMMR	4	446422	苏健良	Male	78	No	2019-10-08	Cardiac	T4	N1	M0	IIA		Radical surgery	2019-10-22		27	2	Nerve Invasion	Negative	Median-Low	1	1	1	1		Negative	Intestinal	0	Negative	2			No	2020-09-27
371	pMMR	4	429950	封维良	Male	78	No	2019-03-21	Cardiac	T2	N2	M0	IIB		Radical surgery	2019-05-30	2.5	19	5	Both	Negative	Low	1	1	1	1	NA	Negative	NA	0	Negative	2		Adjuvant chemotherapy	Yes	2020-01-13
160	dMMR	Guangzhou	415849	莫莲英	Female	79	No	2018-12-29	Antrum	T3	N0	M0	IIA		Radical surgery	2019-01-18	6.5*4.5*1	57	0	Nerve Invasion	Negative	Low	0	1	1	0	NA	Positive	Mixed	0	Negative	2		No	No
532	pMMR	4	435445	严章耀	Male	79	Yes	2019-06-15	Cardiac	T3	N3	M0	IIIB		Radical surgery	2019-07-17		42	1	Nerve Invasion	Negative	Median-Low	1	1	1	1	NA	Negative	Intestinal	2+	Negative	0		No	Yes	2019-11-20	1	2019-12-03	SOX	7	1	2020-09-15
465	pMMR	4	418760	刘怡行	Male	79	No	2019-02-15	Antrum	T4	N2	M0	IIIA		Radical surgery	2019-02-19	4.5	56	6	Both	Negative	Median-Low	1	1	1	1	NA	Negative	Intestinal	0	Negative	2		Adjuvant chemotherapy	No	2020-09-20
619	pMMR	4	426411	庞锦雄	Male	79	No	2019-04-08	Antrum	T4	N3	M0	IIIC		Radical surgery	2019-04-25	14	48	20	Both	Negative	Low	1	1	1	1	NA	Negative	Diffuse	1+	Negative	2		No	Yes	2020-09-07	0
602	pMMR	4	448311	袁春香	Male	79	No	2019-10-01	EGJ	T4	N3	M0	IIIC		Radical surgery	2019-10-05	5	54	22	Vessel Invasion	Negative	Median-Low	1	1	1	1	NA	Negative	Mixed	2+	NA			Adjuvant chemotherapy	No	2020-09-27
349	pMMR	4	416526	叶强	Male	79	Yes	2018-12-29	unknown	T3	N1	M0	IIB		Radical surgery	2018-11-26		24	1	Both	Negative	Median						Negative	Diffuse	0	Negative	2			No	2019-07-30
6	dMMR	Haerbin	655298	古占元	Male	79	No	2016-10-21	Antrum	T3	N1	M1	IV	0	Palliative surgery	2016-11-04	7*7*1.5	13	1	Vessel Invasion	Negative	Median-Low	1	0	0	0	NA	NA	Intestinal	0	Negative			NA			1	2016-12-21	S1	3	2
101	dMMR	Shanghai	1116604	JJLA	Female	80	No	2018-04-27	Body	T3	N0	M0	IIA	0	Radical surgery	2018-05-10	7*5cm	24	0	Both	Negative	Low	0	1	1	0	NA	Negative	Diffuse	0	Negative	2		Adjuvant chemotherapy	NA
172	dMMR	Guangzhou	453487	谢巧珍	Female	80	Yes	2019-11-25	Body	T3	N2	M0	IIIA		Radical surgery	2019-12-18	6	33	6	Nerve Invasion	Negative	Low	0	1	1	0	NA	Negative	Diffuse	0	Negative	2		NA	No
118	dMMR	Shanghai	1137811	CLFA	Female	80	No	2018-08-02	Antrum	T3	N0	M0	IIA	0	Radical surgery	2018-08-03	2.2*1.6*0.8cm	47	0	Negative	Negative	Median	0	1	1	0	NA	Negative	Intestinal	2+	NA	2		NA
95	dMMR	Shanghai	1112942	WYQI	Male	80	No	2018-04-21	Lesser curvature	T2	N1	M0	IIA	0	Radical surgery	2018-04-24	6x5cm	41	1	Both	Negative	Median-Low	0	1	1	0	NA	Negative	Mixed	2+	NA	2		NA	NA
469	pMMR	4	408657	林香国	Male	80	No	2018-11-06	Cardiac	T3	N2	M0	IIIA		Radical surgery	2018-11-08	9	23	5	Both	Negative	Median-Low	1	1	1	1	NA	Negative	Mixed	1+	Negative	2		No	No	2020-07-28
320	pMMR	4	409461	梁厚柏	Male	81	Yes	2018-11-02	Cardiac	T2	N1	M0	IIA		Radical surgery	2018-11-22	2.3	25	2	Negative	Negative	Median-Low	1	1	1	1	NA	Negative	Intestinal	0	Negative	2		No	No	2020-07-02
80	dMMR	Shanghai	809938	HJPE	Male	81	No	2018-01-10	Antrum	T2	N0	M0	IB	0	Radical surgery	2018-01-22	2.5*2.5cm	29	0		Negative	Low	0	1	1	0	NA	Negative	Mixed	2+	NA	2		No	No	2020-07-24	0
131	dMMR	Shanghai	587920	ZXCU	Male	81	No	2018-08-27	Antrum	T3	N1	M0	IIB	0	Radical surgery	2018-09-29	6*5cm	23	1	Vessel Invasion	Negative	Median-Low	0	1	1	0	NA	Negative	Intestinal	1+	Negative	2		NA
126	dMMR	Shanghai	1150160	SXYI	Female	82	No	2018-09-25	Antrum	T1	N0	M0	IA	0	Radical surgery	2018-09-27	2.5cm	9	0	Negative	Negative	Median	0	1	1	0	NA	Negative	Intestinal	0	Negative	2		NA
11	dMMR	Haerbin	483490	林长芝	Female	82	No	2016-09-18	Antrum	T3	N1	M0	IIB	0	Radical surgery	2016-11-30	7*3*1.2	10	1	Vessel Invasion		Median	1	0	0	1	NA	NA	Mixed	0	Negative			NA
553	pMMR	4	404933	刘允波	Male	82	No	2018-09-27	Antrum	T4	N2	M0	IIIB		Radical surgery	2018-10-10	6	27	5	Both	Negative	Median-Low	1	1	1	1	NA	Negative	Mixed	0	Negative	0		No	No	2020-08-28
701	pMMR	4	00M2416111	王宪	Male	82	NA	2020-03-24	Antrum	Tx	Nx	M1	IV		No							Low	1	1	1	1	NA	NA	Mixed	0	Negative	2		No			1	2020-04-09	xeloda	1	2	2020-08-03
108	dMMR	Shanghai	1122950	LDZH	Male	84	No	2018-06-01	Antrum	T2	N1	M0	IIA	0	Radical surgery	2018-06-04	1.7*1cm	17	1	Both	Negative	Median-Low	0	1	1	0	MSI-H	Negative	Mixed	1+	Negative	2		Adjuvant chemotherapy	NA
111	dMMR	Shanghai	1127865	GZCH	Male	84	No	2018-06-20	Antrum	T4	N1	M0	IIIA	0	Radical surgery	2018-06-28	6*5.5cm	69	2	Nerve Invasion	Negative	Median-Low	0	1	1	0	NA	Negative	Intestinal	0	Negative	2		No	No	2020-07-27
100	dMMR	Shanghai	1114190	ZMSH	Male	86	No	2018-03-01	Pylorus	T1	N0	M0	IB	0	Radical surgery	2018-05-08	3.5*2cm	51	0	Negative	Negative	Median-Low	0	1	1	0	NA	Negative	Intestinal	0	Negative	2		No	NA
119	dMMR	Shanghai	414474	PSXI	Male	87	No	2018-07-10	Antrum	T3	N1	M0	IIB	0	Radical surgery	2018-08-06	6*6cm	35	0	Both	Negative	Median-Low	0	1	1	0	NA	Negative	Intestinal	2+	NA	2		No	Yes	2020-05-25
547	pMMR	4	411703	伍光文	Male	98	No	2018-11-28	Body	T3	N3	M0	IIIB		Radical surgery	2018-12-12	4	27	10	Both	Negative	Low	1	1	1	1	NA	Negative	Mixed	0	Negative	2		No	No	2020-09-30
62	dMMR	Haerbin	767223	张万昌	Male		Yes	2015-04-16	Antrum	T3	N3	M0	IIIC	0	Radical surgery	2015-04-24	1.5*1*1	42	32	NA	Negative	Median	0	0	0	1	NA	NA	NA	NA	Negative			Adjuvant chemotherapy	Yes	2019-03-01	1	2019-03-07	taxel+S1	6	1
[truncated: 35 more columns]
